# Supplementary material for: Invasion success of a Lessepsian symbiont-bearing foraminifera linked to high dispersal ability, preadaptation and suppression of sexual reproduction
Source: Sci Rep. 2023 Aug 3;13:12578. doi: 10.1038/s41598-023-39652-y (PMC10400638; doi:10.1038/s41598-023-39652-y)
Supplement: Supplementary file 2 — Supplementary Table 1. [file 41598_2023_39652_MOESM2_ESM.xlsx]

## Sheet: Tabelle1
Table S1. Count of Amphistegina lobifera specimens obtained from the total assemblage (living + dead) in dried sediment samples from macroalgae and pebbles. Relative abundance of A. lobifera based on the population density (individuals/g of sediment) compared to the other benthic foraminifera species identified.
Reference	Field trip Year	ID	Station	Lat	Long	Sampling date	Substrate	Replicate number	Total weight sample (g)	Split	Splitting date	Assemblage analyzed	A. lobifera count	Other spp count	A. lobifera per gram	Other spp per gram	A. lobifera relative abundance	Other spp relative abundance	A. lobifera average relative abundance per site (for plotting)	Other spp average relative abundance per site (for plotting)
Present study	Sicily 2019	1	Capo Passero	36.6859	15.1395	2019-09-18	Macroalgae	1	30.671	1/64 split	2020-08-10	living & dead	303	89	632.258	185.713	0.772959	0.227041	0.750718	0.249282
Present study	Sicily 2019	1		36.6859	15.1395	2019-09-18	Pebbles	1	3.1572	1/8 split	2020-08-03	living & dead	220	82	557.456	207.779	0.728477	0.271523
Present study	Sicily 2019	2	Arenella	37.0005	15.2666	2019-09-18	Macroalgae	1	3.1994	1/2 split	2020-07-21	living & dead	51	245	31.881	153.154	0.172297	0.827703	0.172297	0.827703
Present study	Sicily 2019	3	Plemmirio	37.0397	15.3064	2019-09-18	Macroalgae	1	8.0573	1/32 split	2020-08-10	living & dead	227	73	901.543	289.923	0.756667	0.243333	0.489249	0.510751
Present study	Sicily 2019	3		37.0397	15.3064	2019-09-18	Pebbles	1	9.0251	1/16 split	2020-08-03	living & dead	63	221	111.689	391.796	0.221831	0.778169
Present study	Sicily 2019	4	Brucoli	37.284	15.195	2019-09-19	Macroalgae	1	6.6951	1/16 split	2020-08-13	living & dead	0	362	0	865.11	0	1	0	1
Present study	Sicily 2019	4		37.284	15.195	2019-09-19	Pebbles	1	2.5216	1/16 split	2020-07-30	living & dead	0	341	0	2163.71	0	1
Present study	Sicily 2019	5	Cannizzaro	37.5354	15.1284	2019-09-19	Macroalgae	1	5.4464	1/2 split	2020-08-12	living & dead	1	300	0.367215	110.165	0.00332226	0.996678	0.00166113	0.998339
Present study	Sicily 2019	5		37.5354	15.1284	2019-09-19	Pebbles	1	0.6606	No split	2020-07-30	living & dead	0	62	0	93.8541	0	1
Present study	Sicily 2019	6	Recanati	37.8191	15.2727	2019-09-19	Macroalgae	1	4.335	1/8 split	2020-08-05	living & dead	1	368	1.84544	679.123	0.00271003	0.99729	0.00271003	0.99729
Guastella et al. 2019	Sicily 2015	34	Noto	36.8542	15.1146	2015-08-26	Sediment	1	-	-	-	living & dead	0	103	-	-	0	1	0	1
Guastella et al. 2019	Sicily 2015	35	Vendicari	36.7673	15.1002	2015-08-26	Sediment	1	-	-	-	living & dead	0	559	-	-	0	1	0	1
Guastella et al. 2019	Sicily 2015	35		36.7673	15.1002	2015-08-26	Sediment	2	-	-	-	living & dead	0	259	-	-	0	1
Guastella et al. 2019	Sicily 2015	35		36.7673	15.1002	2015-08-26	Sediment	3	-	-	-	living & dead	0	301	-	-	0	1
Guastella et al. 2019	Sicily 2015	36	Punta Secca	36.7884	14.4926	2015-08-28	Sediment	1	-	-	-	living & dead	0	180	-	-	0	1	0	1
Guastella et al. 2019	Sicily 2016	37	Capo Passero	36.7453	15.1147	2016-07-17	Sediment	1	-	-	-	living	0	124	-	-	0	1	0	1
Guastella et al. 2019	Sicily 2016	37		36.7453	15.1147	2016-07-17	Sediment	1	-	-	-	dead	0	122	-	-	0	1
Guastella et al. 2019	Sicily 2016	38	Isola delle correnti	36.6463	15.0791	2016-07-17	Algae	1	-	-	-	living	73	649	-	-	0.101108	0.898892	0.169867	0.830133
Guastella et al. 2019	Sicily 2016	38		36.6463	15.0791	2016-07-17	Algae	1	-	-	-	dead	118	1044	-	-	0.101549	0.898451
Guastella et al. 2019	Sicily 2016	38		36.6463	15.0791	2016-07-17	Algae	2	-	-	-	living	78	122	-	-	0.39	0.61
Guastella et al. 2019	Sicily 2016	38		36.6463	15.0791	2016-07-17	Algae	2	-	-	-	dead	129	1357	-	-	0.0868102	0.91319
Guastella et al. 2019	Sicily 2016	39	Punta delle formiche	36.661	15.0593	2016-07-14	Sediment	1	-	-	-	living	0	171	-	-	0	1	0	1
Guastella et al. 2019	Sicily 2016	39		36.661	15.0593	2016-07-14	Sediment	1	-	-	-	dead	0	401	-	-	0	1
Guastella et al. 2019	Sicily 2017	40	Agnone	37.3108	15.1051	2017-07-17	Sediment	1	-	-	-	living	0	45	-	-	0	1	0	1
Guastella et al. 2019	Sicily 2017	40		37.3108	15.1051	2017-07-17	Sediment	1	-	-	-	dead	0	84	-	-	0	1
Guastella et al. 2019	Sicily 2017	41	Brucoli	37.284	15.195	2017-07-17	Algae	1	-	-	-	living	1	95	-	-	0.0104167	0.989583	0.00520833	0.994792
Guastella et al. 2019	Sicily 2017	41		37.284	15.195	2017-07-17	Algae	1	-	-	-	dead	0	474	-	-	0	1
Guastella et al. 2019	Sicily 2017	42	Bove Marino - Marzamemi	36.7505	15.1089	2017-07-18	Algae	1	-	-	-	living	92	71	-	-	0.564417	0.435583	0.204391	0.795609
Guastella et al. 2019	Sicily 2017	42		36.7505	15.1089	2017-07-18	Algae	1	-	-	-	dead	23	125	-	-	0.155405	0.844595
Guastella et al. 2019	Sicily 2017	42		36.7505	15.1089	2017-07-18	Algae	2	-	-	-	living	22	248	-	-	0.0814815	0.918519
Guastella et al. 2019	Sicily 2017	42		36.7505	15.1089	2017-07-18	Algae	2	-	-	-	dead	4	242	-	-	0.0162602	0.98374
Guastella et al. 2019	Sicily 2017	43	Capo Passero	36.6851	15.1402	2017-07-18	Algae	1	-	-	-	living	167	102	-	-	0.620818	0.379182	0.345131	0.654869
Guastella et al. 2019	Sicily 2017	43		36.6851	15.1402	2017-07-18	Algae	1	-	-	-	dead	5	67	-	-	0.0694444	0.930556
Guastella et al. 2019	Sicily 2017	44	Pachino	36.6899	15.0376	2017-07-18	Algae	1	-	-	-	living	16	21	-	-	0.432432	0.567568	0.166679	0.833321
Guastella et al. 2019	Sicily 2017	44		36.6899	15.0376	2017-07-18	Algae	1	-	-	-	dead	0	15	-	-	0	1
Guastella et al. 2019	Sicily 2017	44		36.6899	15.0376	2017-07-18	Algae	2	-	-	-	living	49	270	-	-	0.153605	0.846395
Guastella et al. 2019	Sicily 2017	44		36.6899	15.0376	2017-07-18	Algae	2	-	-	-	dead	0	31	-	-	0	1
Guastella et al. 2019	Sicily 2017	44		36.6899	15.0376	2017-07-18	Algae	3	-	-	-	living	118	167	-	-	0.414035	0.585965
Guastella et al. 2019	Sicily 2017	44		36.6899	15.0376	2017-07-18	Algae	3	-	-	-	dead	0	42	-	-	0	1
Guastella et al. 2019	Sicily 2017	45	Pozzallo	36.7224	14.8374	2017-07-19	Algae	1	-	-	-	living	78	169	-	-	0.315789	0.684211	0.189773	0.810227
Guastella et al. 2019	Sicily 2017	45		36.7224	14.8374	2017-07-19	Algae	1	-	-	-	dead	14	59	-	-	0.191781	0.808219
Guastella et al. 2019	Sicily 2017	45		36.7224	14.8374	2017-07-19	Algae	2	-	-	-	living	50	128	-	-	0.280899	0.719101
Guastella et al. 2019	Sicily 2017	45		36.7224	14.8374	2017-07-19	Algae	2	-	-	-	dead	23	110	-	-	0.172932	0.827068
Guastella et al. 2019	Sicily 2017	45		36.7224	14.8374	2017-07-19	Algae	3	-	-	-	living	33	172	-	-	0.160976	0.839024
Guastella et al. 2019	Sicily 2017	45		36.7224	14.8374	2017-07-19	Algae	3	-	-	-	dead	2	121	-	-	0.0162602	0.98374
Guastella et al. 2019	Sicily 2017	46	Sampieri	36.7186	14.7364	2017-07-19	Algae	1	-	-	-	living	59	88	-	-	0.401361	0.598639	0.207625	0.792375
Guastella et al. 2019	Sicily 2017	46		36.7186	14.7364	2017-07-19	Algae	1	-	-	-	dead	1	71	-	-	0.0138889	0.986111
Guastella et al. 2019	Sicily 2017	47	Punta Secca - lighthouse	36.7866	14.4936	2017-07-19	Algae	1	-	-	-	living	0	93	-	-	0	1	0	1
Guastella et al. 2019	Sicily 2017	47		36.7866	14.4936	2017-07-19	Algae	1	-	-	-	dead	0	43	-	-	0	1
Guastella et al. 2019	Sicily 2017	48	Punta Secca - House of Montalbano	36.7883	14.4926	2017-07-19	Algae	1	-	-	-	living	0	119	-	-	0	1	0.00505051	0.994949
Guastella et al. 2019	Sicily 2017	48		36.7883	14.4926	2017-07-19	Algae	1	-	-	-	dead	2	196	-	-	0.010101	0.989899
