# Supplementary material for: Invasion success of a Lessepsian symbiont-bearing foraminifera linked to high dispersal ability, preadaptation and suppression of sexual reproduction
Source: Sci Rep. 2023 Aug 3;13:12578. doi: 10.1038/s41598-023-39652-y (PMC10400638; doi:10.1038/s41598-023-39652-y)
Supplement: Supplementary file 3 — Supplementary Table 2. [file 41598_2023_39652_MOESM3_ESM.xlsx]

## Sheet: Supplementary Material 2
Table S2. Amphistegina lobifera sequences from the SSU rRNA gene (Schmidt et al., 2016; Prazeres et al., 2020) and SSU+ITS rRNA gene (newly generated in the present study), and metadata associated.
SEQUENCE INFORMATION								METADATA								Used in this publication (Y or N)	TAXONOMY						Sequence Partitioning											Partition Coding									Sequence Quality [N Observation of individual regions]
NCBI Accession number	Internal Sample ID	Original Publication	Amplified following [New sequences only]	Specimen Voucher	Clone/DS	Sequencing type	Extraction Method	Collection site	Oceanic area	Code site	Oceanic code	Latitude [Decimal]	Longitude [Decimal]	Collection date	Collection Depth		Quality	Genus	Species	MOTU lvl-1	MOTU lvl-2	MOTU lvl-3	32-37	37F	37-41	41F	39-43	43E	44-45	45E-47F	47-49	49E	50	37F	37-41	41F	39-43	43E	44-45	45E-47F	47-49	49E	37F[seq]	37-41[seq]	41F[seq]	39-43[seq]	43E[seq]	44-45[seq]	45E-47F[seq]
OP610171	S460_4_Avo_Med_Ia	This publication	This publication	S460	4	clone	DOC	Avola	Mediterranean sea	Avo	Med	36.8836	15.1396	23.09.2019	0.5 m	Y	*	Amphistegina	lobifera	I	a	*	Partial	Complete	Complete	Complete	Complete	Complete	Complete	Complete	Complete	Complete	Complete	*	*	*	*	*	*	*	*	*	*	*	*	*	*	*	*
OP610172	S460_2_Avo_Med_Ia	This publication	This publication	S460	2	clone	DOC	Avola	Mediterranean sea	Avo	Med	36.8836	15.1396	23.09.2019	0.5 m	Y	*	Amphistegina	lobifera	I	a	*	Partial	Complete	Complete	Complete	Complete	Complete	Complete	Complete	Complete	Complete	Complete	*	*	*	*	*	*	*	*	*	*	*	*	*	*	*	*
OP610173	S464_3_Avo_Med_Ia	This publication	This publication	S464	3	clone	DOC	Avola	Mediterranean sea	Avo	Med	36.8836	15.1396	23.09.2019	0.5 m	Y	*	Amphistegina	lobifera	I	a	*	Partial	Complete	Complete	Complete	Complete	Complete	Complete	Complete	Complete	Complete	Complete	*	*	*	*	*	*	*	*	*	*	*	*	*	*	*	*
OP610174	S464_4_Avo_Med_Ia	This publication	This publication	S464	4	clone	DOC	Avola	Mediterranean sea	Avo	Med	36.8836	15.1396	23.09.2019	0.5 m	Y	*	Amphistegina	lobifera	I	a	*	Partial	Complete	Complete	Complete	Complete	Complete	Complete	Complete	Complete	Complete	Complete	*	*	*	*	*	*	*	*	*	*	*	*	*	*	*	*
OP610175	S464_5_Avo_Med_Ia	This publication	This publication	S464	5	clone	DOC	Avola	Mediterranean sea	Avo	Med	36.8836	15.1396	23.09.2019	0.5 m	Y	*	Amphistegina	lobifera	I	a	*	Partial	Complete	Complete	Complete	Complete	Complete	Complete	Complete	Complete	Complete	Complete	*	*	*	*	*	*	*	*	*	*	*	*	*	*	*	*
OP610176	S464_6_Avo_Med_Ia	This publication	This publication	S464	6	clone	DOC	Avola	Mediterranean sea	Avo	Med	36.8836	15.1396	23.09.2019	0.5 m	Y	*	Amphistegina	lobifera	I	a	*	Partial	Complete	Complete	Complete	Complete	Complete	Complete	Complete	Complete	Complete	Complete	*	*	*	*	*	*	*	*	*	*	*	*	*	*	*	*
OP610177	S464_7_Avo_Med_Ia	This publication	This publication	S464	7	clone	DOC	Avola	Mediterranean sea	Avo	Med	36.8836	15.1396	23.09.2019	0.5 m	Y	*	Amphistegina	lobifera	I	a	*	Partial	Complete	Complete	Complete	Complete	Complete	Complete	Complete	Complete	Complete	Complete	*	*	*	*	*	*	*	*	*	*	*	*	*	*	*	*
OP610178	S464_8_Avo_Med_Ia	This publication	This publication	S464	8	clone	DOC	Avola	Mediterranean sea	Avo	Med	36.8836	15.1396	23.09.2019	0.5 m	Y	*	Amphistegina	lobifera	I	a	*	Partial	Complete	Complete	Complete	Complete	Complete	Complete	Complete	Complete	Complete	Complete	*	*	*	*	*	*	*	*	*	*	*	*	*	*	*	*
OP610179	S464_1_Avo_Med_Ia	This publication	This publication	S464	1	clone	DOC	Avola	Mediterranean sea	Avo	Med	36.8836	15.1396	23.09.2019	0.5 m	Y	*	Amphistegina	lobifera	I	a	*	Partial	Complete	Complete	Complete	Complete	Complete	Complete	Complete	Complete	Complete	Complete	*	*	*	*	*	*	*	*	*	*	*	*	*	*	*	*
OP610180	S464_2_Avo_Med_Ia	This publication	This publication	S464	2	clone	DOC	Avola	Mediterranean sea	Avo	Med	36.8836	15.1396	23.09.2019	0.5 m	Y	*	Amphistegina	lobifera	I	a	*	Partial	Complete	Complete	Complete	Complete	Complete	Complete	Complete	Complete	Complete	Complete	*	*	*	*	*	*	*	*	*	*	*	*	*	*	*	*
OP610181	S460_3_Avo_Med_Ia	This publication	This publication	S460	3	clone	DOC	Avola	Mediterranean sea	Avo	Med	36.8836	15.1396	23.09.2019	0.5 m	Y	*	Amphistegina	lobifera	I	a	*	Partial	Complete	Complete	Complete	Complete	Complete	Complete	Complete	Complete	Complete	Complete	*	*	*	*	*	*	*	*	*	*	*	*	*	*	*	*
OP610182	S460_5_Avo_Med_Ia	This publication	This publication	S460	5	clone	DOC	Avola	Mediterranean sea	Avo	Med	36.8836	15.1396	23.09.2019	0.5 m	Y	*	Amphistegina	lobifera	I	a	*	Partial	Complete	Complete	Complete	Complete	Complete	Complete	Complete	Complete	Complete	Complete	*	*	*	*	*	*	*	*	*	*	*	*	*	*	*	*
OP610183	S460_7_Avo_Med_Ia	This publication	This publication	S460	7	clone	DOC	Avola	Mediterranean sea	Avo	Med	36.8836	15.1396	23.09.2019	0.5 m	Y	*	Amphistegina	lobifera	I	a	*	Partial	Complete	Complete	Complete	Complete	Complete	Complete	Complete	Complete	Complete	Complete	*	*	*	*	*	*	*	*	*	*	*	*	*	*	*	*
OP610184	S460_1_Avo_Med_Ia	This publication	This publication	S460	1	clone	DOC	Avola	Mediterranean sea	Avo	Med	36.8836	15.1396	23.09.2019	0.5 m	Y	*	Amphistegina	lobifera	I	a	*	Partial	Complete	Complete	Complete	Complete	Complete	Complete	Complete	Complete	Complete	Complete	*	*	*	*	*	*	*	*	*	*	*	*	*	*	*	*
OP610185	S466_3_Avo_Med_Ia	This publication	This publication	S466	3	clone	DOC	Avola	Mediterranean sea	Avo	Med	36.884	15.1403	23.09.2019	1.5 m	Y	*	Amphistegina	lobifera	I	a	*	Partial	Complete	Complete	Complete	Complete	Complete	Complete	Complete	Complete	Complete	Complete	*	*	*	*	*	*	*	*	*	*	*	*	*	*	*	*
OP610186	S466_4_Avo_Med_Ia	This publication	This publication	S466	4	clone	DOC	Avola	Mediterranean sea	Avo	Med	36.884	15.1403	23.09.2019	1.5 m	Y	*	Amphistegina	lobifera	I	a	*	Partial	Complete	Complete	Complete	Complete	Complete	Complete	Complete	Complete	Complete	Complete	*	*	*	*	*	*	*	*	*	*	*	*	*	*	*	*
OP610187	S466_5_Avo_Med_Ia	This publication	This publication	S466	5	clone	DOC	Avola	Mediterranean sea	Avo	Med	36.884	15.1403	23.09.2019	1.5 m	Y	*	Amphistegina	lobifera	I	a	*	Partial	Complete	Complete	Complete	Complete	Complete	Complete	Complete	Complete	Complete	Complete	*	*	*	*	*	*	*	*	*	*	*	*	*	*	*	*
OP610188	S460_6_Avo_Med_Ia	This publication	This publication	S460	6	clone	DOC	Avola	Mediterranean sea	Avo	Med	36.8836	15.1396	23.09.2019	0.5 m	Y	*	Amphistegina	lobifera	I	a	*	Partial	Complete	Complete	Complete	Complete	Complete	Complete	Complete	Complete	Complete	Complete	*	*	*	*	*	*	*	*	*	*	*	*	*	*	*	*
OP610189	S466_6_Avo_Med_Ia	This publication	This publication	S466	6	clone	DOC	Avola	Mediterranean sea	Avo	Med	36.884	15.1403	23.09.2019	1.5 m	Y	*	Amphistegina	lobifera	I	a	*	Partial	Complete	Complete	Complete	Complete	Complete	Complete	Complete	Complete	Complete	Complete	*	*	*	*	*	*	*	*	*	*	*	*	*	*	*	*
OP610190	S466_7_Avo_Med_Ia	This publication	This publication	S466	7	clone	DOC	Avola	Mediterranean sea	Avo	Med	36.884	15.1403	23.09.2019	1.5 m	Y	*	Amphistegina	lobifera	I	a	*	Partial	Complete	Complete	Complete	Complete	Complete	Complete	Complete	Complete	Complete	Complete	*	*	*	*	*	*	*	*	*	*	*	*	*	*	*	*
OP610191	S466_8_Avo_Med_Ia	This publication	This publication	S466	8	clone	DOC	Avola	Mediterranean sea	Avo	Med	36.884	15.1403	23.09.2019	1.5 m	Y	*	Amphistegina	lobifera	I	a	*	Partial	Complete	Complete	Complete	Complete	Complete	Complete	Complete	Complete	Complete	Complete	*	*	*	*	*	*	*	*	*	*	*	*	*	*	*	*
OP610192	S466_1_Avo_Med_Ia	This publication	This publication	S466	1	clone	DOC	Avola	Mediterranean sea	Avo	Med	36.884	15.1403	23.09.2019	1.5 m	Y	*	Amphistegina	lobifera	I	a	*	Partial	Complete	Complete	Complete	Complete	Complete	Complete	Complete	Complete	Complete	Complete	*	*	*	*	*	*	*	*	*	*	*	*	*	*	*	*
OP610193	S466_2_Avo_Med_Ia	This publication	This publication	S466	2	clone	DOC	Avola	Mediterranean sea	Avo	Med	36.884	15.1403	23.09.2019	1.5 m	Y	*	Amphistegina	lobifera	I	a	*	Partial	Complete	Complete	Complete	Complete	Complete	Complete	Complete	Complete	Complete	Complete	*	*	*	*	*	*	*	*	*	*	*	*	*	*	*	*
OP610194	S090_1_Cap_Med_Ia	This publication	This publication	S090	1	clone	DOC	Capo Passero	Mediterranean sea	Cap	Med	36.6865	15.1381	21.09.2019	4 m	Y	*	Amphistegina	lobifera	I	a	*	Partial	Complete	Complete	Complete	Complete	Complete	Complete	Complete	Complete	Complete	Complete	*	*	*	*	*	*	*	*	*	*	*	*	*	*	*	*
OP610195	S090_6_Cap_Med_Ia	This publication	This publication	S090	6	clone	DOC	Capo Passero	Mediterranean sea	Cap	Med	36.6865	15.1381	21.09.2019	4 m	Y	*	Amphistegina	lobifera	I	a	*	Partial	Complete	Complete	Complete	Complete	Complete	Complete	Complete	Complete	Complete	Complete	*	*	*	*	*	*	*	*	*	*	*	*	*	*	*	*
OP610196	S088_6_Cap_Med_Ia	This publication	This publication	S088	6	clone	DOC	Capo Passero	Mediterranean sea	Cap	Med	36.6865	15.1381	21.09.2019	4 m	Y	*	Amphistegina	lobifera	I	a	*	Partial	Complete	Complete	Complete	Complete	Complete	Complete	Complete	Complete	Complete	Complete	*	*	*	*	*	*	*	*	*	*	*	*	*	*	*	*
OP610197	S090_7_Cap_Med_Ia	This publication	This publication	S090	7	clone	DOC	Capo Passero	Mediterranean sea	Cap	Med	36.6865	15.1381	21.09.2019	4 m	Y	*	Amphistegina	lobifera	I	a	*	Partial	Complete	Complete	Complete	Complete	Complete	Complete	Complete	Complete	Complete	Complete	*	*	*	*	*	*	*	*	*	*	*	*	*	*	*	*
OP610198	S090_4_Cap_Med_Ia	This publication	This publication	S090	4	clone	DOC	Capo Passero	Mediterranean sea	Cap	Med	36.6865	15.1381	21.09.2019	4 m	Y	*	Amphistegina	lobifera	I	a	*	Partial	Complete	Complete	Complete	Complete	Complete	Complete	Complete	Complete	Complete	Complete	*	*	*	*	*	*	*	*	*	*	*	*	*	*	*	*
OP610199	S091_2_Cap_Med_Ia	This publication	This publication	S091	2	clone	DOC	Capo Passero	Mediterranean sea	Cap	Med	36.6865	15.1381	21.09.2019	4 m	Y	*	Amphistegina	lobifera	I	a	*	Partial	Complete	Complete	Complete	Complete	Complete	Complete	Complete	Complete	Complete	Complete	*	*	*	*	*	*	*	*	*	*	*	*	*	*	*	*
OP610200	S093_2_Cap_Med_Ia	This publication	This publication	S093	2	clone	DOC	Capo Passero	Mediterranean sea	Cap	Med	36.6865	15.1381	21.09.2019	4 m	Y	*	Amphistegina	lobifera	I	a	*	Partial	Complete	Complete	Complete	Complete	Complete	Complete	Complete	Complete	Complete	Complete	*	*	*	*	*	*	*	*	*	*	*	*	*	*	*	*
OP610201	S091_3_Cap_Med_Ia	This publication	This publication	S091	3	clone	DOC	Capo Passero	Mediterranean sea	Cap	Med	36.6865	15.1381	21.09.2019	4 m	Y	*	Amphistegina	lobifera	I	a	*	Partial	Complete	Complete	Complete	Complete	Complete	Complete	Complete	Complete	Complete	Complete	*	*	*	*	*	*	*	*	*	*	*	*	*	*	*	*
OP610202	S091_6_Cap_Med_Ia	This publication	This publication	S091	6	clone	DOC	Capo Passero	Mediterranean sea	Cap	Med	36.6865	15.1381	21.09.2019	4 m	Y	*	Amphistegina	lobifera	I	a	*	Partial	Complete	Complete	Complete	Complete	Complete	Complete	Complete	Complete	Complete	Complete	*	*	*	*	*	*	*	*	*	*	*	*	*	*	*	*
OP610203	S440_1_Cap_Med_Ia	This publication	This publication	S440	1	clone	DOC	Capo Passero	Mediterranean sea	Cap	Med	36.6865	15.1381	21.09.2019	2 m	Y	*	Amphistegina	lobifera	I	a	*	Partial	Complete	Complete	Complete	Complete	Complete	Complete	Complete	Complete	Complete	Complete	*	*	*	*	*	*	*	*	*	*	*	*	*	*	*	*
OP610204	S440_2_Cap_Med_Ia	This publication	This publication	S440	2	clone	DOC	Capo Passero	Mediterranean sea	Cap	Med	36.6865	15.1381	21.09.2019	2 m	Y	*	Amphistegina	lobifera	I	a	*	Partial	Complete	Complete	Complete	Complete	Complete	Complete	Complete	Complete	Complete	Complete	*	*	*	*	*	*	*	*	*	*	*	*	*	*	*	*
OP610205	S440_3_Cap_Med_Ia	This publication	This publication	S440	3	clone	DOC	Capo Passero	Mediterranean sea	Cap	Med	36.6865	15.1381	21.09.2019	2 m	Y	*	Amphistegina	lobifera	I	a	*	Partial	Complete	Complete	Complete	Complete	Complete	Complete	Complete	Complete	Complete	Complete	*	*	*	*	*	*	*	*	*	*	*	*	*	*	*	*
OP610206	S440_4_Cap_Med_Ia	This publication	This publication	S440	4	clone	DOC	Capo Passero	Mediterranean sea	Cap	Med	36.6865	15.1381	21.09.2019	2 m	Y	*	Amphistegina	lobifera	I	a	*	Partial	Complete	Complete	Complete	Complete	Complete	Complete	Complete	Complete	Complete	Complete	*	*	*	*	*	*	*	*	*	*	*	*	*	*	*	*
OP610207	S440_6_Cap_Med_Ia	This publication	This publication	S440	6	clone	DOC	Capo Passero	Mediterranean sea	Cap	Med	36.6865	15.1381	21.09.2019	2 m	Y	*	Amphistegina	lobifera	I	a	*	Partial	Complete	Complete	Complete	Complete	Complete	Complete	Complete	Complete	Complete	Complete	*	*	*	*	*	*	*	*	*	*	*	*	*	*	*	*
OP610208	S440_7_Cap_Med_Ia	This publication	This publication	S440	7	clone	DOC	Capo Passero	Mediterranean sea	Cap	Med	36.6865	15.1381	21.09.2019	2 m	Y	*	Amphistegina	lobifera	I	a	*	Partial	Complete	Complete	Complete	Complete	Complete	Complete	Complete	Complete	Complete	Complete	*	*	*	*	*	*	*	*	*	*	*	*	*	*	*	*
OP610209	S440_8_Cap_Med_Ia	This publication	This publication	S440	8	clone	DOC	Capo Passero	Mediterranean sea	Cap	Med	36.6865	15.1381	21.09.2019	2 m	Y	*	Amphistegina	lobifera	I	a	*	Partial	Complete	Complete	Complete	Complete	Complete	Complete	Complete	Complete	Complete	Complete	*	*	*	*	*	*	*	*	*	*	*	*	*	*	*	*
OP610210	S092_4_Cap_Med_Ia	This publication	This publication	S092	4	clone	DOC	Capo Passero	Mediterranean sea	Cap	Med	36.6865	15.1381	21.09.2019	4 m	Y	*	Amphistegina	lobifera	I	a	*	Partial	Complete	Complete	Complete	Complete	Complete	Complete	Complete	Complete	Complete	Complete	*	*	*	*	*	*	*	*	*	*	*	*	*	*	*	*
OP610211	S089_3_Cap_Med_Ia	This publication	This publication	S089	3	clone	DOC	Capo Passero	Mediterranean sea	Cap	Med	36.6865	15.1381	21.09.2019	4 m	Y	*	Amphistegina	lobifera	I	a	*	Partial	Complete	Complete	Complete	Complete	Complete	Complete	Complete	Complete	Complete	Complete	*	*	*	*	*	*	*	*	*	*	*	*	*	*	*	*
OP610212	S089_5_Cap_Med_Ia	This publication	This publication	S089	5	clone	DOC	Capo Passero	Mediterranean sea	Cap	Med	36.6865	15.1381	21.09.2019	4 m	Y	*	Amphistegina	lobifera	I	a	*	Partial	Complete	Complete	Complete	Complete	Complete	Complete	Complete	Complete	Complete	Complete	*	*	*	*	*	*	*	*	*	*	*	*	*	*	*	*
OP610213	S089_7_Cap_Med_Ia	This publication	This publication	S089	7	clone	DOC	Capo Passero	Mediterranean sea	Cap	Med	36.6865	15.1381	21.09.2019	4 m	Y	*	Amphistegina	lobifera	I	a	*	Partial	Complete	Complete	Complete	Complete	Complete	Complete	Complete	Complete	Complete	Complete	*	*	*	*	*	*	*	*	*	*	*	*	*	*	*	*
OP610214	S089_8_Cap_Med_Ia	This publication	This publication	S089	8	clone	DOC	Capo Passero	Mediterranean sea	Cap	Med	36.6865	15.1381	21.09.2019	4 m	Y	*	Amphistegina	lobifera	I	a	*	Partial	Complete	Complete	Complete	Complete	Complete	Complete	Complete	Complete	Complete	Complete	*	*	*	*	*	*	*	*	*	*	*	*	*	*	*	*
OP610215	S089_2_Cap_Med_Ia	This publication	This publication	S089	2	clone	DOC	Capo Passero	Mediterranean sea	Cap	Med	36.6865	15.1381	21.09.2019	4 m	Y	*	Amphistegina	lobifera	I	a	*	Partial	Complete	Complete	Complete	Complete	Complete	Complete	Complete	Complete	Complete	Complete	*	*	*	*	*	*	*	*	*	*	*	*	*	*	*	*
OP610216	S088_4_Cap_Med_Ia	This publication	This publication	S088	4	clone	DOC	Capo Passero	Mediterranean sea	Cap	Med	36.6865	15.1381	21.09.2019	4 m	Y	*	Amphistegina	lobifera	I	a	*	Partial	Complete	Complete	Complete	Complete	Complete	Complete	Complete	Complete	Complete	Complete	*	*	*	*	*	*	*	*	*	*	*	*	*	*	*	*
OP610217	S089_1_Cap_Med_Ia	This publication	This publication	S089	1	clone	DOC	Capo Passero	Mediterranean sea	Cap	Med	36.6865	15.1381	21.09.2019	4 m	Y	*	Amphistegina	lobifera	I	a	*	Partial	Complete	Complete	Complete	Complete	Complete	Complete	Complete	Complete	Complete	Complete	*	*	*	*	*	*	*	*	*	*	*	*	*	*	*	*
OP610218	S428_2_Cap_Med_Ia	This publication	This publication	S428	2	clone	DOC	Capo Passero	Mediterranean sea	Cap	Med	36.6865	15.1381	21.09.2019	2 m	Y	*	Amphistegina	lobifera	I	a	*	Partial	Complete	Complete	Complete	Complete	Complete	Complete	Complete	Complete	Complete	Complete	*	*	*	*	*	*	*	*	*	*	*	*	*	*	*	*
OP610219	S428_3_Cap_Med_Ia	This publication	This publication	S428	3	clone	DOC	Capo Passero	Mediterranean sea	Cap	Med	36.6865	15.1381	21.09.2019	2 m	Y	*	Amphistegina	lobifera	I	a	*	Partial	Complete	Complete	Complete	Complete	Complete	Complete	Complete	Complete	Complete	Complete	*	*	*	*	*	*	*	*	*	*	*	*	*	*	*	*
OP610220	S428_4_Cap_Med_Ia	This publication	This publication	S428	4	clone	DOC	Capo Passero	Mediterranean sea	Cap	Med	36.6865	15.1381	21.09.2019	2 m	Y	*	Amphistegina	lobifera	I	a	*	Partial	Complete	Complete	Complete	Complete	Complete	Complete	Complete	Complete	Complete	Complete	*	*	*	*	*	*	*	*	*	*	*	*	*	*	*	*
OP610221	S428_5_Cap_Med_Ia	This publication	This publication	S428	5	clone	DOC	Capo Passero	Mediterranean sea	Cap	Med	36.6865	15.1381	21.09.2019	2 m	Y	*	Amphistegina	lobifera	I	a	*	Partial	Complete	Complete	Complete	Complete	Complete	Complete	Complete	Complete	Complete	Complete	*	*	*	*	*	*	*	*	*	*	*	*	*	*	*	*
OP610222	S428_6_Cap_Med_Ia	This publication	This publication	S428	6	clone	DOC	Capo Passero	Mediterranean sea	Cap	Med	36.6865	15.1381	21.09.2019	2 m	Y	*	Amphistegina	lobifera	I	a	*	Partial	Complete	Complete	Complete	Complete	Complete	Complete	Complete	Complete	Complete	Complete	*	*	*	*	*	*	*	*	*	*	*	*	*	*	*	*
OP610223	S428_7_Cap_Med_Ia	This publication	This publication	S428	7	clone	DOC	Capo Passero	Mediterranean sea	Cap	Med	36.6865	15.1381	21.09.2019	2 m	Y	*	Amphistegina	lobifera	I	a	*	Partial	Complete	Complete	Complete	Complete	Complete	Complete	Complete	Complete	Complete	Complete	*	*	*	*	*	*	*	*	*	*	*	*	*	*	*	*
OP610224	S428_8_Cap_Med_Ia	This publication	This publication	S428	8	clone	DOC	Capo Passero	Mediterranean sea	Cap	Med	36.6865	15.1381	21.09.2019	2 m	Y	*	Amphistegina	lobifera	I	a	*	Partial	Complete	Complete	Complete	Complete	Complete	Complete	Complete	Complete	Complete	Complete	*	*	*	*	*	*	*	*	*	*	*	*	*	*	*	*
OP610225	S091_7_Cap_Med_Ia	This publication	This publication	S091	7	clone	DOC	Capo Passero	Mediterranean sea	Cap	Med	36.6865	15.1381	21.09.2019	4 m	Y	*	Amphistegina	lobifera	I	a	*	Partial	Complete	Complete	Complete	Complete	Complete	Complete	Complete	Complete	Complete	Complete	*	*	*	*	*	*	*	*	*	*	*	*	*	*	*	*
OP610226	S092_7_Cap_Med_Ia	This publication	This publication	S092	7	clone	DOC	Capo Passero	Mediterranean sea	Cap	Med	36.6865	15.1381	21.09.2019	4 m	Y	*	Amphistegina	lobifera	I	a	*	Partial	Complete	Complete	Complete	Complete	Complete	Complete	Complete	Complete	Complete	Complete	*	*	*	*	*	*	*	*	*	*	*	*	*	*	*	*
OP610227	S093_7_Cap_Med_Ia	This publication	This publication	S093	7	clone	DOC	Capo Passero	Mediterranean sea	Cap	Med	36.6865	15.1381	21.09.2019	4 m	Y	*	Amphistegina	lobifera	I	a	*	Partial	Complete	Complete	Complete	Complete	Complete	Complete	Complete	Complete	Complete	Complete	*	*	*	*	*	*	*	*	*	*	*	*	*	*	*	*
OP610228	S428_1_Cap_Med_Ia	This publication	This publication	S428	1	clone	DOC	Capo Passero	Mediterranean sea	Cap	Med	36.6865	15.1381	21.09.2019	2 m	Y	*	Amphistegina	lobifera	I	a	*	Partial	Complete	Complete	Complete	Complete	Complete	Complete	Complete	Complete	Complete	Complete	*	*	*	*	*	*	*	*	*	*	*	*	*	*	*	*
OP610229	S091_8_Cap_Med_Ia	This publication	This publication	S091	8	clone	DOC	Capo Passero	Mediterranean sea	Cap	Med	36.6865	15.1381	21.09.2019	4 m	Y	*	Amphistegina	lobifera	I	a	*	Partial	Complete	Complete	Complete	Complete	Complete	Complete	Complete	Complete	Complete	Complete	*	*	*	*	*	*	*	*	*	*	*	*	*	*	*	*
OP610230	S092_8_Cap_Med_Ia	This publication	This publication	S092	8	clone	DOC	Capo Passero	Mediterranean sea	Cap	Med	36.6865	15.1381	21.09.2019	4 m	Y	*	Amphistegina	lobifera	I	a	*	Partial	Complete	Complete	Complete	Complete	Complete	Complete	Complete	Complete	Complete	Complete	*	*	*	*	*	*	*	*	*	*	*	*	*	*	*	*
OP610231	S092_1_Cap_Med_Ia	This publication	This publication	S092	1	clone	DOC	Capo Passero	Mediterranean sea	Cap	Med	36.6865	15.1381	21.09.2019	4 m	Y	*	Amphistegina	lobifera	I	a	*	Partial	Complete	Complete	Complete	Complete	Complete	Complete	Complete	Complete	Complete	Complete	*	*	*	*	*	*	*	*	*	*	*	*	*	*	*	*
OP610232	S093_1_Cap_Med_Ia	This publication	This publication	S093	1	clone	DOC	Capo Passero	Mediterranean sea	Cap	Med	36.6865	15.1381	21.09.2019	4 m	Y	*	Amphistegina	lobifera	I	a	*	Partial	Complete	Complete	Complete	Complete	Complete	Complete	Complete	Complete	Complete	Complete	*	*	*	*	*	*	*	*	*	*	*	*	*	*	*	*
OP610233	S426_1_Cap_Med_Ia	This publication	This publication	S426	1	clone	DOC	Capo Passero	Mediterranean sea	Cap	Med	36.6865	15.1381	21.09.2019	2 m	Y	*	Amphistegina	lobifera	I	a	*	Partial	Complete	Complete	Complete	Complete	Complete	Complete	Complete	Complete	Complete	Complete	*	*	*	*	*	*	*	*	*	*	*	*	*	*	*	*
OP610234	S090_2_Cap_Med_Ia	This publication	This publication	S090	2	clone	DOC	Capo Passero	Mediterranean sea	Cap	Med	36.6865	15.1381	21.09.2019	4 m	Y	*	Amphistegina	lobifera	I	a	*	Partial	Complete	Complete	Complete	Complete	Complete	Complete	Complete	Complete	Complete	Complete	*	*	*	*	*	*	*	*	*	*	*	*	*	*	*	*
OP610235	S426_2_Cap_Med_Ia	This publication	This publication	S426	2	clone	DOC	Capo Passero	Mediterranean sea	Cap	Med	36.6865	15.1381	21.09.2019	2 m	Y	*	Amphistegina	lobifera	I	a	*	Partial	Complete	Complete	Complete	Complete	Complete	Complete	Complete	Complete	Complete	Complete	*	*	*	*	*	*	*	*	*	*	*	*	*	*	*	*
OP610236	S090_3_Cap_Med_Ia	This publication	This publication	S090	3	clone	DOC	Capo Passero	Mediterranean sea	Cap	Med	36.6865	15.1381	21.09.2019	4 m	Y	*	Amphistegina	lobifera	I	a	*	Partial	Complete	Complete	Complete	Complete	Complete	Complete	Complete	Complete	Complete	Complete	*	*	*	*	*	*	*	*	*	*	*	*	*	*	*	*
OP610237	S093_3_Cap_Med_Ia	This publication	This publication	S093	3	clone	DOC	Capo Passero	Mediterranean sea	Cap	Med	36.6865	15.1381	21.09.2019	4 m	Y	*	Amphistegina	lobifera	I	a	*	Partial	Complete	Complete	Complete	Complete	Complete	Complete	Complete	Complete	Complete	Complete	*	*	*	*	*	*	*	*	*	*	*	*	*	*	*	*
OP610238	S426_3_Cap_Med_Ia	This publication	This publication	S426	3	clone	DOC	Capo Passero	Mediterranean sea	Cap	Med	36.6865	15.1381	21.09.2019	2 m	Y	*	Amphistegina	lobifera	I	a	*	Partial	Complete	Complete	Complete	Complete	Complete	Complete	Complete	Complete	Complete	Complete	*	*	*	*	*	*	*	*	*	*	*	*	*	*	*	*
OP610239	S091_4_Cap_Med_Ia	This publication	This publication	S091	4	clone	DOC	Capo Passero	Mediterranean sea	Cap	Med	36.6865	15.1381	21.09.2019	4 m	Y	*	Amphistegina	lobifera	I	a	*	Partial	Complete	Complete	Complete	Complete	Complete	Complete	Complete	Complete	Complete	Complete	*	*	*	*	*	*	*	*	*	*	*	*	*	*	*	*
OP610240	S093_4_Cap_Med_Ia	This publication	This publication	S093	4	clone	DOC	Capo Passero	Mediterranean sea	Cap	Med	36.6865	15.1381	21.09.2019	4 m	Y	*	Amphistegina	lobifera	I	a	*	Partial	Complete	Complete	Complete	Complete	Complete	Complete	Complete	Complete	Complete	Complete	*	*	*	*	*	*	*	*	*	*	*	*	*	*	*	*
OP610241	S426_4_Cap_Med_Ia	This publication	This publication	S426	4	clone	DOC	Capo Passero	Mediterranean sea	Cap	Med	36.6865	15.1381	21.09.2019	2 m	Y	*	Amphistegina	lobifera	I	a	*	Partial	Complete	Complete	Complete	Complete	Complete	Complete	Complete	Complete	Complete	Complete	*	*	*	*	*	*	*	*	*	*	*	*	*	*	*	*
OP610242	S091_5_Cap_Med_Ia	This publication	This publication	S091	5	clone	DOC	Capo Passero	Mediterranean sea	Cap	Med	36.6865	15.1381	21.09.2019	4 m	Y	*	Amphistegina	lobifera	I	a	*	Partial	Complete	Complete	Complete	Complete	Complete	Complete	Complete	Complete	Complete	Complete	*	*	*	*	*	*	*	*	*	*	*	*	*	*	*	*
OP610243	S092_5_Cap_Med_Ia	This publication	This publication	S092	5	clone	DOC	Capo Passero	Mediterranean sea	Cap	Med	36.6865	15.1381	21.09.2019	4 m	Y	*	Amphistegina	lobifera	I	a	*	Partial	Complete	Complete	Complete	Complete	Complete	Complete	Complete	Complete	Complete	Complete	*	*	*	*	*	*	*	*	*	*	*	*	*	*	*	*
OP610244	S093_5_Cap_Med_Ia	This publication	This publication	S093	5	clone	DOC	Capo Passero	Mediterranean sea	Cap	Med	36.6865	15.1381	21.09.2019	4 m	Y	*	Amphistegina	lobifera	I	a	*	Partial	Complete	Complete	Complete	Complete	Complete	Complete	Complete	Complete	Complete	Complete	*	*	*	*	*	*	*	*	*	*	*	*	*	*	*	*
OP610245	S426_5_Cap_Med_Ia	This publication	This publication	S426	5	clone	DOC	Capo Passero	Mediterranean sea	Cap	Med	36.6865	15.1381	21.09.2019	2 m	Y	*	Amphistegina	lobifera	I	a	*	Partial	Complete	Complete	Complete	Complete	Complete	Complete	Complete	Complete	Complete	Complete	*	*	*	*	*	*	*	*	*	*	*	*	*	*	*	*
OP610246	S092_6_Cap_Med_Ia	This publication	This publication	S092	6	clone	DOC	Capo Passero	Mediterranean sea	Cap	Med	36.6865	15.1381	21.09.2019	4 m	Y	*	Amphistegina	lobifera	I	a	*	Partial	Complete	Complete	Complete	Complete	Complete	Complete	Complete	Complete	Complete	Complete	*	*	*	*	*	*	*	*	*	*	*	*	*	*	*	*
OP610247	S093_6_Cap_Med_Ia	This publication	This publication	S093	6	clone	DOC	Capo Passero	Mediterranean sea	Cap	Med	36.6865	15.1381	21.09.2019	4 m	Y	*	Amphistegina	lobifera	I	a	*	Partial	Complete	Complete	Complete	Complete	Complete	Complete	Complete	Complete	Complete	Complete	*	*	*	*	*	*	*	*	*	*	*	*	*	*	*	*
OP610248	S426_6_Cap_Med_Ia	This publication	This publication	S426	6	clone	DOC	Capo Passero	Mediterranean sea	Cap	Med	36.6865	15.1381	21.09.2019	2 m	Y	*	Amphistegina	lobifera	I	a	*	Partial	Complete	Complete	Complete	Complete	Complete	Complete	Complete	Complete	Complete	Complete	*	*	*	*	*	*	*	*	*	*	*	*	*	*	*	*
OP610249	S426_7_Cap_Med_Ia	This publication	This publication	S426	7	clone	DOC	Capo Passero	Mediterranean sea	Cap	Med	36.6865	15.1381	21.09.2019	2 m	Y	*	Amphistegina	lobifera	I	a	*	Partial	Complete	Complete	Complete	Complete	Complete	Complete	Complete	Complete	Complete	Complete	*	*	*	*	*	*	*	*	*	*	*	*	*	*	*	*
OP610250	S439_1_Cap_Med_Ia	This publication	This publication	S439	1	clone	DOC	Capo Passero	Mediterranean sea	Cap	Med	36.6865	15.1381	21.09.2019	2 m	Y	*	Amphistegina	lobifera	I	a	*	Partial	Complete	Complete	Complete	Complete	Complete	Complete	Complete	Complete	Complete	Complete	*	*	*	*	*	*	*	*	*	*	*	*	*	*	*	*
OP610251	S426_8_Cap_Med_Ia	This publication	This publication	S426	8	clone	DOC	Capo Passero	Mediterranean sea	Cap	Med	36.6865	15.1381	21.09.2019	2 m	Y	*	Amphistegina	lobifera	I	a	*	Partial	Complete	Complete	Complete	Complete	Complete	Complete	Complete	Complete	Complete	Complete	*	*	*	*	*	*	*	*	*	*	*	*	*	*	*	*
OP610252	S439_2_Cap_Med_Ia	This publication	This publication	S439	2	clone	DOC	Capo Passero	Mediterranean sea	Cap	Med	36.6865	15.1381	21.09.2019	2 m	Y	*	Amphistegina	lobifera	I	a	*	Partial	Complete	Complete	Complete	Complete	Complete	Complete	Complete	Complete	Complete	Complete	*	*	*	*	*	*	*	*	*	*	*	*	*	*	*	*
OP610253	S439_3_Cap_Med_Ia	This publication	This publication	S439	3	clone	DOC	Capo Passero	Mediterranean sea	Cap	Med	36.6865	15.1381	21.09.2019	2 m	Y	*	Amphistegina	lobifera	I	a	*	Partial	Complete	Complete	Complete	Complete	Complete	Complete	Complete	Complete	Complete	Complete	*	*	*	*	*	*	*	*	*	*	*	*	*	*	*	*
OP610254	S439_4_Cap_Med_Ia	This publication	This publication	S439	4	clone	DOC	Capo Passero	Mediterranean sea	Cap	Med	36.6865	15.1381	21.09.2019	2 m	Y	*	Amphistegina	lobifera	I	a	*	Partial	Complete	Complete	Complete	Complete	Complete	Complete	Complete	Complete	Complete	Complete	*	*	*	*	*	*	*	*	*	*	*	*	*	*	*	*
OP610255	S439_5_Cap_Med_Ia	This publication	This publication	S439	5	clone	DOC	Capo Passero	Mediterranean sea	Cap	Med	36.6865	15.1381	21.09.2019	2 m	Y	*	Amphistegina	lobifera	I	a	*	Partial	Complete	Complete	Complete	Complete	Complete	Complete	Complete	Complete	Complete	Complete	*	*	*	*	*	*	*	*	*	*	*	*	*	*	*	*
OP610256	S440_5_Cap_Med_Ia	This publication	This publication	S440	5	clone	DOC	Capo Passero	Mediterranean sea	Cap	Med	36.6865	15.1381	21.09.2019	2 m	Y	*	Amphistegina	lobifera	I	a	*	Partial	Complete	Complete	Complete	Complete	Complete	Complete	Complete	Complete	Complete	Complete	*	*	*	*	*	*	*	*	*	*	*	*	*	*	*	*
OP610257	S439_6_Cap_Med_Ia	This publication	This publication	S439	6	clone	DOC	Capo Passero	Mediterranean sea	Cap	Med	36.6865	15.1381	21.09.2019	2 m	Y	*	Amphistegina	lobifera	I	a	*	Partial	Complete	Complete	Complete	Complete	Complete	Complete	Complete	Complete	Complete	Complete	*	*	*	*	*	*	*	*	*	*	*	*	*	*	*	*
OP610258	S439_7_Cap_Med_Ia	This publication	This publication	S439	7	clone	DOC	Capo Passero	Mediterranean sea	Cap	Med	36.6865	15.1381	21.09.2019	2 m	Y	*	Amphistegina	lobifera	I	a	*	Partial	Complete	Complete	Complete	Complete	Complete	Complete	Complete	Complete	Complete	Complete	*	*	*	*	*	*	*	*	*	*	*	*	*	*	*	*
OP610259	S439_8_Cap_Med_Ia	This publication	This publication	S439	8	clone	DOC	Capo Passero	Mediterranean sea	Cap	Med	36.6865	15.1381	21.09.2019	2 m	Y	*	Amphistegina	lobifera	I	a	*	Partial	Complete	Complete	Complete	Complete	Complete	Complete	Complete	Complete	Complete	Complete	*	*	*	*	*	*	*	*	*	*	*	*	*	*	*	*
OP610260	S437_1_Cap_Med_Ia	This publication	This publication	S437	1	clone	DOC	Capo Passero	Mediterranean sea	Cap	Med	36.6865	15.1381	21.09.2019	2 m	Y	*	Amphistegina	lobifera	I	a	*	Partial	Complete	Complete	Complete	Complete	Complete	Complete	Complete	Complete	Complete	Complete	*	*	*	*	*	*	*	*	*	*	*	*	*	*	*	*
OP610261	S437_2_Cap_Med_Ia	This publication	This publication	S437	2	clone	DOC	Capo Passero	Mediterranean sea	Cap	Med	36.6865	15.1381	21.09.2019	2 m	Y	*	Amphistegina	lobifera	I	a	*	Partial	Complete	Complete	Complete	Complete	Complete	Complete	Complete	Complete	Complete	Complete	*	*	*	*	*	*	*	*	*	*	*	*	*	*	*	*
OP610262	S437_3_Cap_Med_Ia	This publication	This publication	S437	3	clone	DOC	Capo Passero	Mediterranean sea	Cap	Med	36.6865	15.1381	21.09.2019	2 m	Y	*	Amphistegina	lobifera	I	a	*	Partial	Complete	Complete	Complete	Complete	Complete	Complete	Complete	Complete	Complete	Complete	*	*	*	*	*	*	*	*	*	*	*	*	*	*	*	*
OP610263	S437_4_Cap_Med_Ia	This publication	This publication	S437	4	clone	DOC	Capo Passero	Mediterranean sea	Cap	Med	36.6865	15.1381	21.09.2019	2 m	Y	*	Amphistegina	lobifera	I	a	*	Partial	Complete	Complete	Complete	Complete	Complete	Complete	Complete	Complete	Complete	Complete	*	*	*	*	*	*	*	*	*	*	*	*	*	*	*	*
OP610264	S437_6_Cap_Med_Ia	This publication	This publication	S437	6	clone	DOC	Capo Passero	Mediterranean sea	Cap	Med	36.6865	15.1381	21.09.2019	2 m	Y	*	Amphistegina	lobifera	I	a	*	Partial	Complete	Complete	Complete	Complete	Complete	Complete	Complete	Complete	Complete	Complete	*	*	*	*	*	*	*	*	*	*	*	*	*	*	*	*
OP610265	S091_1_Cap_Med_Ia	This publication	This publication	S091	1	clone	DOC	Capo Passero	Mediterranean sea	Cap	Med	36.6865	15.1381	21.09.2019	4 m	Y	*	Amphistegina	lobifera	I	a	*	Partial	Complete	Complete	Complete	Complete	Complete	Complete	Complete	Complete	Complete	Complete	*	*	*	*	*	*	*	*	*	*	*	*	*	*	*	*
OP610266	S093_8_Cap_Med_Ia	This publication	This publication	S093	8	clone	DOC	Capo Passero	Mediterranean sea	Cap	Med	36.6865	15.1381	21.09.2019	4 m	Y	*	Amphistegina	lobifera	I	a	*	Partial	Complete	Complete	Complete	Complete	Complete	Complete	Complete	Complete	Complete	Complete	*	*	*	*	*	*	*	*	*	*	*	*	*	*	*	*
OP610267	S092_2_Cap_Med_Ia	This publication	This publication	S092	2	clone	DOC	Capo Passero	Mediterranean sea	Cap	Med	36.6865	15.1381	21.09.2019	4 m	Y	*	Amphistegina	lobifera	I	a	*	Partial	Complete	Complete	Complete	Complete	Complete	Complete	Complete	Complete	Complete	Complete	*	*	*	*	*	*	*	*	*	*	*	*	*	*	*	*
OP610268	S092_3_Cap_Med_Ia	This publication	This publication	S092	3	clone	DOC	Capo Passero	Mediterranean sea	Cap	Med	36.6865	15.1381	21.09.2019	4 m	Y	*	Amphistegina	lobifera	I	a	*	Partial	Complete	Complete	Complete	Complete	Complete	Complete	Complete	Complete	Complete	Complete	*	*	*	*	*	*	*	*	*	*	*	*	*	*	*	*
OP610269	S090_8_Cap_Med_Ia	This publication	This publication	S090	8	clone	DOC	Capo Passero	Mediterranean sea	Cap	Med	36.6865	15.1381	21.09.2019	4 m	Y	*	Amphistegina	lobifera	I	a	*	Partial	Complete	Complete	Complete	Complete	Complete	Complete	Complete	Complete	Complete	Complete	*	*	*	*	*	*	*	*	*	*	*	*	*	*	*	*
OP610270	S294_1_Jap_Pac_IIc	This publication	This publication	S294	1	clone	DOC	Japan_Okinawa	Pacific Ocean	Jap	Pac	26.6518	127.856	2015	-	Y	*	Amphistegina	lobifera	II	c	*	Partial	Complete	Complete	Complete	Complete	Complete	Complete	Complete	Complete	Complete	Complete	*	*	*	*	*	*	*	*	*	*	*	*	*	*	*	*
OP610271	S294_14_Jap_Pac_IIc	This publication	This publication	S294	14	clone	DOC	Japan_Okinawa	Pacific Ocean	Jap	Pac	26.6518	127.856	2015	-	Y	*	Amphistegina	lobifera	II	c	*	Partial	Complete	Complete	Complete	Complete	Complete	Complete	Complete	Complete	Complete	Complete	*	*	*	*	*	*	*	*	*	*	*	*	*	*	*	*
OP610272	S294_11_Jap_Pac_IIc	This publication	This publication	S294	11	clone	DOC	Japan_Okinawa	Pacific Ocean	Jap	Pac	26.6518	127.856	2015	-	Y	*	Amphistegina	lobifera	II	c	*	Partial	Complete	Complete	Complete	Complete	Complete	Complete	Complete	Complete	Complete	Complete	*	*	*	*	*	*	*	*	*	*	*	*	*	*	*	*
OP610273	S294_13_Jap_Pac_IIc	This publication	This publication	S294	13	clone	DOC	Japan_Okinawa	Pacific Ocean	Jap	Pac	26.6518	127.856	2015	-	Y	*	Amphistegina	lobifera	II	c	*	Partial	Complete	Complete	Complete	Complete	Complete	Complete	Complete	Complete	Complete	Complete	*	*	*	*	*	*	*	*	*	*	*	*	*	*	*	*
OP610274	S294_5_Jap_Pac_IIc	This publication	This publication	S294	5	clone	DOC	Japan_Okinawa	Pacific Ocean	Jap	Pac	26.6518	127.856	2015	-	Y	*	Amphistegina	lobifera	II	c	*	Partial	Complete	Complete	Complete	Complete	Complete	Complete	Complete	Complete	Complete	Complete	*	*	*	*	*	*	*	*	*	*	*	*	*	*	*	*
OP610275	S294_9_Jap_Pac_IIc	This publication	This publication	S294	9	clone	DOC	Japan_Okinawa	Pacific Ocean	Jap	Pac	26.6518	127.856	2015	-	Y	*	Amphistegina	lobifera	II	c	*	Partial	Complete	Complete	Complete	Complete	Complete	Complete	Complete	Complete	Complete	Complete	*	*	*	*	*	*	*	*	*	*	*	*	*	*	*	*
OP610276	S294_12_Jap_Pac_IIc	This publication	This publication	S294	12	clone	DOC	Japan_Okinawa	Pacific Ocean	Jap	Pac	26.6518	127.856	2015	-	Y	*	Amphistegina	lobifera	II	c	*	Partial	Complete	Complete	Complete	Complete	Complete	Complete	Complete	Complete	Complete	Complete	*	*	*	*	*	*	*	*	*	*	*	*	*	*	*	*
OP610277	S294_4_Jap_Pac_IIc	This publication	This publication	S294	4	clone	DOC	Japan_Okinawa	Pacific Ocean	Jap	Pac	26.6518	127.856	2015	-	Y	*	Amphistegina	lobifera	II	c	*	Partial	Complete	Complete	Complete	Complete	Complete	Complete	Complete	Complete	Complete	Complete	*	*	*	*	*	*	*	*	*	*	*	*	*	*	*	*
OP610278	S294_10_Jap_Pac_IIc	This publication	This publication	S294	10	clone	DOC	Japan_Okinawa	Pacific Ocean	Jap	Pac	26.6518	127.856	2015	-	Y	*	Amphistegina	lobifera	II	c	*	Partial	Complete	Complete	Complete	Complete	Complete	Complete	Complete	Complete	Complete	Complete	*	*	*	*	*	*	*	*	*	*	*	*	*	*	*	*
OP610279	S294_3_Jap_Pac_IIc	This publication	This publication	S294	3	clone	DOC	Japan_Okinawa	Pacific Ocean	Jap	Pac	26.6518	127.856	2015	-	Y	*	Amphistegina	lobifera	II	c	*	Partial	Complete	Complete	Complete	Complete	Complete	Complete	Complete	Complete	Complete	Complete	*	*	*	*	*	*	*	*	*	*	*	*	*	*	*	*
OP610280	S294_15_Jap_Pac_IIc	This publication	This publication	S294	15	clone	DOC	Japan_Okinawa	Pacific Ocean	Jap	Pac	26.6518	127.856	2015	-	Y	*	Amphistegina	lobifera	II	c	*	Partial	Complete	Complete	Complete	Complete	Complete	Complete	Complete	Complete	Complete	Complete	*	*	*	*	*	*	*	*	*	*	*	*	*	*	*	*
OP610281	S294_16_Jap_Pac_IIc	This publication	This publication	S294	16	clone	DOC	Japan_Okinawa	Pacific Ocean	Jap	Pac	26.6518	127.856	2015	-	Y	*	Amphistegina	lobifera	II	c	*	Partial	Complete	Complete	Complete	Complete	Complete	Complete	Complete	Complete	Complete	Complete	*	*	*	*	*	*	*	*	*	*	*	*	*	*	*	*
OP610282	S483_1_Ple_Med_Ia	This publication	This publication	S483	1	clone	DOC	Plemirio	Mediterranean sea	Ple	Med	37.0397	15.3065	20.09.2019	2 m	Y	*	Amphistegina	lobifera	I	a	*	Partial	Complete	Complete	Complete	Complete	Complete	Complete	Complete	Complete	Complete	Complete	*	*	*	*	*	*	*	*	*	*	*	*	*	*	*	*
OP610283	S483_2_Ple_Med_Ia	This publication	This publication	S483	2	clone	DOC	Plemirio	Mediterranean sea	Ple	Med	37.0397	15.3065	20.09.2019	2 m	Y	*	Amphistegina	lobifera	I	a	*	Partial	Complete	Complete	Complete	Complete	Complete	Complete	Complete	Complete	Complete	Complete	*	*	*	*	*	*	*	*	*	*	*	*	*	*	*	*
OP610284	S480_3_Ple_Med_Ia	This publication	This publication	S480	3	clone	DOC	Plemirio	Mediterranean sea	Ple	Med	37.0397	15.3065	20.09.2019	2 m	Y	*	Amphistegina	lobifera	I	a	*	Partial	Complete	Complete	Complete	Complete	Complete	Complete	Complete	Complete	Complete	Complete	*	*	*	*	*	*	*	*	*	*	*	*	*	*	*	*
OP610285	S480_4_Ple_Med_Ia	This publication	This publication	S480	4	clone	DOC	Plemirio	Mediterranean sea	Ple	Med	37.0397	15.3065	20.09.2019	2 m	Y	*	Amphistegina	lobifera	I	a	*	Partial	Complete	Complete	Complete	Complete	Complete	Complete	Complete	Complete	Complete	Complete	*	*	*	*	*	*	*	*	*	*	*	*	*	*	*	*
OP610286	S478_5_Ple_Med_Ia	This publication	This publication	S478	5	clone	DOC	Plemirio	Mediterranean sea	Ple	Med	37.0397	15.3065	20.09.2019	2 m	Y	*	Amphistegina	lobifera	I	a	*	Partial	Complete	Complete	Complete	Complete	Complete	Complete	Complete	Complete	Complete	Complete	*	*	*	*	*	*	*	*	*	*	*	*	*	*	*	*
OP610287	S480_5_Ple_Med_Ia	This publication	This publication	S480	5	clone	DOC	Plemirio	Mediterranean sea	Ple	Med	37.0397	15.3065	20.09.2019	2 m	Y	*	Amphistegina	lobifera	I	a	*	Partial	Complete	Complete	Complete	Complete	Complete	Complete	Complete	Complete	Complete	Complete	*	*	*	*	*	*	*	*	*	*	*	*	*	*	*	*
OP610288	S481_5_Ple_Med_Ia	This publication	This publication	S481	5	clone	DOC	Plemirio	Mediterranean sea	Ple	Med	37.0397	15.3065	20.09.2019	2 m	Y	*	Amphistegina	lobifera	I	a	*	Partial	Complete	Complete	Complete	Complete	Complete	Complete	Complete	Complete	Complete	Complete	*	*	*	*	*	*	*	*	*	*	*	*	*	*	*	*
OP610289	S478_6_Ple_Med_Ia	This publication	This publication	S478	6	clone	DOC	Plemirio	Mediterranean sea	Ple	Med	37.0397	15.3065	20.09.2019	2 m	Y	*	Amphistegina	lobifera	I	a	*	Partial	Complete	Complete	Complete	Complete	Complete	Complete	Complete	Complete	Complete	Complete	*	*	*	*	*	*	*	*	*	*	*	*	*	*	*	*
OP610290	S480_6_Ple_Med_Ia	This publication	This publication	S480	6	clone	DOC	Plemirio	Mediterranean sea	Ple	Med	37.0397	15.3065	20.09.2019	2 m	Y	*	Amphistegina	lobifera	I	a	*	Partial	Complete	Complete	Complete	Complete	Complete	Complete	Complete	Complete	Complete	Complete	*	*	*	*	*	*	*	*	*	*	*	*	*	*	*	*
OP610291	S481_6_Ple_Med_Ia	This publication	This publication	S481	6	clone	DOC	Plemirio	Mediterranean sea	Ple	Med	37.0397	15.3065	20.09.2019	2 m	Y	*	Amphistegina	lobifera	I	a	*	Partial	Complete	Complete	Complete	Complete	Complete	Complete	Complete	Complete	Complete	Complete	*	*	*	*	*	*	*	*	*	*	*	*	*	*	*	*
OP610292	S478_7_Ple_Med_Ia	This publication	This publication	S478	7	clone	DOC	Plemirio	Mediterranean sea	Ple	Med	37.0397	15.3065	20.09.2019	2 m	Y	*	Amphistegina	lobifera	I	a	*	Partial	Complete	Complete	Complete	Complete	Complete	Complete	Complete	Complete	Complete	Complete	*	*	*	*	*	*	*	*	*	*	*	*	*	*	*	*
OP610293	S480_7_Ple_Med_Ia	This publication	This publication	S480	7	clone	DOC	Plemirio	Mediterranean sea	Ple	Med	37.0397	15.3065	20.09.2019	2 m	Y	*	Amphistegina	lobifera	I	a	*	Partial	Complete	Complete	Complete	Complete	Complete	Complete	Complete	Complete	Complete	Complete	*	*	*	*	*	*	*	*	*	*	*	*	*	*	*	*
OP610294	S478_8_Ple_Med_Ia	This publication	This publication	S478	8	clone	DOC	Plemirio	Mediterranean sea	Ple	Med	37.0397	15.3065	20.09.2019	2 m	Y	*	Amphistegina	lobifera	I	a	*	Partial	Complete	Complete	Complete	Complete	Complete	Complete	Complete	Complete	Complete	Complete	*	*	*	*	*	*	*	*	*	*	*	*	*	*	*	*
OP610295	S480_8_Ple_Med_Ia	This publication	This publication	S480	8	clone	DOC	Plemirio	Mediterranean sea	Ple	Med	37.0397	15.3065	20.09.2019	2 m	Y	*	Amphistegina	lobifera	I	a	*	Partial	Complete	Complete	Complete	Complete	Complete	Complete	Complete	Complete	Complete	Complete	*	*	*	*	*	*	*	*	*	*	*	*	*	*	*	*
OP610296	S480_1_Ple_Med_Ia	This publication	This publication	S480	1	clone	DOC	Plemirio	Mediterranean sea	Ple	Med	37.0397	15.3065	20.09.2019	2 m	Y	*	Amphistegina	lobifera	I	a	*	Partial	Complete	Complete	Complete	Complete	Complete	Complete	Complete	Complete	Complete	Complete	*	*	*	*	*	*	*	*	*	*	*	*	*	*	*	*
OP610297	S480_2_Ple_Med_Ia	This publication	This publication	S480	2	clone	DOC	Plemirio	Mediterranean sea	Ple	Med	37.0397	15.3065	20.09.2019	2 m	Y	*	Amphistegina	lobifera	I	a	*	Partial	Complete	Complete	Complete	Complete	Complete	Complete	Complete	Complete	Complete	Complete	*	*	*	*	*	*	*	*	*	*	*	*	*	*	*	*
OP610298	S481_3_Ple_Med_Ia	This publication	This publication	S481	3	clone	DOC	Plemirio	Mediterranean sea	Ple	Med	37.0397	15.3065	20.09.2019	2 m	Y	*	Amphistegina	lobifera	I	a	*	Partial	Complete	Complete	Complete	Complete	Complete	Complete	Complete	Complete	Complete	Complete	*	*	*	*	*	*	*	*	*	*	*	*	*	*	*	*
OP610299	S481_4_Ple_Med_Ia	This publication	This publication	S481	4	clone	DOC	Plemirio	Mediterranean sea	Ple	Med	37.0397	15.3065	20.09.2019	2 m	Y	*	Amphistegina	lobifera	I	a	*	Partial	Complete	Complete	Complete	Complete	Complete	Complete	Complete	Complete	Complete	Complete	*	*	*	*	*	*	*	*	*	*	*	*	*	*	*	*
OP610300	S481_7_Ple_Med_Ia	This publication	This publication	S481	7	clone	DOC	Plemirio	Mediterranean sea	Ple	Med	37.0397	15.3065	20.09.2019	2 m	Y	*	Amphistegina	lobifera	I	a	*	Partial	Complete	Complete	Complete	Complete	Complete	Complete	Complete	Complete	Complete	Complete	*	*	*	*	*	*	*	*	*	*	*	*	*	*	*	*
OP610301	S481_8_Ple_Med_Ia	This publication	This publication	S481	8	clone	DOC	Plemirio	Mediterranean sea	Ple	Med	37.0397	15.3065	20.09.2019	2 m	Y	*	Amphistegina	lobifera	I	a	*	Partial	Complete	Complete	Complete	Complete	Complete	Complete	Complete	Complete	Complete	Complete	*	*	*	*	*	*	*	*	*	*	*	*	*	*	*	*
OP610302	S481_1_Ple_Med_Ia	This publication	This publication	S481	1	clone	DOC	Plemirio	Mediterranean sea	Ple	Med	37.0397	15.3065	20.09.2019	2 m	Y	*	Amphistegina	lobifera	I	a	*	Partial	Complete	Complete	Complete	Complete	Complete	Complete	Complete	Complete	Complete	Complete	*	*	*	*	*	*	*	*	*	*	*	*	*	*	*	*
OP610303	S481_2_Ple_Med_Ia	This publication	This publication	S481	2	clone	DOC	Plemirio	Mediterranean sea	Ple	Med	37.0397	15.3065	20.09.2019	2 m	Y	*	Amphistegina	lobifera	I	a	*	Partial	Complete	Complete	Complete	Complete	Complete	Complete	Complete	Complete	Complete	Complete	*	*	*	*	*	*	*	*	*	*	*	*	*	*	*	*
OP610304	S478_3_Ple_Med_Ia	This publication	This publication	S478	3	clone	DOC	Plemirio	Mediterranean sea	Ple	Med	37.0397	15.3065	20.09.2019	2 m	Y	*	Amphistegina	lobifera	I	a	*	Partial	Complete	Complete	Complete	Complete	Complete	Complete	Complete	Complete	Complete	Complete	*	*	*	*	*	*	*	*	*	*	*	*	*	*	*	*
OP610305	S478_4_Ple_Med_Ia	This publication	This publication	S478	4	clone	DOC	Plemirio	Mediterranean sea	Ple	Med	37.0397	15.3065	20.09.2019	2 m	Y	*	Amphistegina	lobifera	I	a	*	Partial	Complete	Complete	Complete	Complete	Complete	Complete	Complete	Complete	Complete	Complete	*	*	*	*	*	*	*	*	*	*	*	*	*	*	*	*
OP610306	S478_1_Ple_Med_Ia	This publication	This publication	S478	1	clone	DOC	Plemirio	Mediterranean sea	Ple	Med	37.0397	15.3065	20.09.2019	2 m	Y	*	Amphistegina	lobifera	I	a	*	Partial	Complete	Complete	Complete	Complete	Complete	Complete	Complete	Complete	Complete	Complete	*	*	*	*	*	*	*	*	*	*	*	*	*	*	*	*
OP610307	S478_2_Ple_Med_Ia	This publication	This publication	S478	2	clone	DOC	Plemirio	Mediterranean sea	Ple	Med	37.0397	15.3065	20.09.2019	2 m	Y	*	Amphistegina	lobifera	I	a	*	Partial	Complete	Complete	Complete	Complete	Complete	Complete	Complete	Complete	Complete	Complete	*	*	*	*	*	*	*	*	*	*	*	*	*	*	*	*
OP610308	S442_5_Eil_Red_Ia	This publication	This publication	S442	5	clone	DOC	Eilat	Red sea	Eil	Red	29.502	34.9177	27.10.2019	1 m	Y	*	Amphistegina	lobifera	I	a	*	Partial	Complete	Complete	Complete	Complete	Complete	Complete	Complete	Complete	Complete	Complete	*	*	*	*	*	*	*	*	*	*	*	*	*	*	*	*
OP610309	S442_4_Eil_Red_Ia	This publication	This publication	S442	4	clone	DOC	Eilat	Red sea	Eil	Red	29.502	34.9177	27.10.2019	1 m	Y	*	Amphistegina	lobifera	I	a	*	Partial	Complete	Complete	Complete	Complete	Complete	Complete	Complete	Complete	Complete	Complete	*	*	*	*	*	*	*	*	*	*	*	*	*	*	*	*
OP610310	S442_8_Eil_Red_Ia	This publication	This publication	S442	8	clone	DOC	Eilat	Red sea	Eil	Red	29.502	34.9177	27.10.2019	1 m	Y	*	Amphistegina	lobifera	I	a	*	Partial	Complete	Complete	Complete	Complete	Complete	Complete	Complete	Complete	Complete	Complete	*	*	*	*	*	*	*	*	*	*	*	*	*	*	*	*
OP610311	S442_2_Eil_Red_Ia	This publication	This publication	S442	2	clone	DOC	Eilat	Red sea	Eil	Red	29.502	34.9177	27.10.2019	1 m	Y	*	Amphistegina	lobifera	I	a	*	Partial	Complete	Complete	Complete	Complete	Complete	Complete	Complete	Complete	Complete	Complete	*	*	*	*	*	*	*	*	*	*	*	*	*	*	*	*
OP610312	S442_3_Eil_Red_Ia	This publication	This publication	S442	3	clone	DOC	Eilat	Red sea	Eil	Red	29.502	34.9177	27.10.2019	1 m	Y	*	Amphistegina	lobifera	I	a	*	Partial	Complete	Complete	Complete	Complete	Complete	Complete	Complete	Complete	Complete	Complete	*	*	*	*	*	*	*	*	*	*	*	*	*	*	*	*
OP610313	S442_7_Eil_Red_Ia	This publication	This publication	S442	7	clone	DOC	Eilat	Red sea	Eil	Red	29.502	34.9177	27.10.2019	1 m	Y	*	Amphistegina	lobifera	I	a	*	Partial	Complete	Complete	Complete	Complete	Complete	Complete	Complete	Complete	Complete	Complete	*	*	*	*	*	*	*	*	*	*	*	*	*	*	*	*
OP610314	S442_1_Eil_Red_Ia	This publication	This publication	S442	1	clone	DOC	Eilat	Red sea	Eil	Red	29.502	34.9177	27.10.2019	1 m	Y	*	Amphistegina	lobifera	I	a	*	Partial	Complete	Complete	Complete	Complete	Complete	Complete	Complete	Complete	Complete	Complete	*	*	*	*	*	*	*	*	*	*	*	*	*	*	*	*
OP610315	S442_6_Eil_Red_Ia	This publication	This publication	S442	6	clone	DOC	Eilat	Red sea	Eil	Red	29.502	34.9177	27.10.2019	1 m	Y	*	Amphistegina	lobifera	I	a	*	Partial	Complete	Complete	Complete	Complete	Complete	Complete	Complete	Complete	Complete	Complete	*	*	*	*	*	*	*	*	*	*	*	*	*	*	*	*
OP610316	S443_5_Eil_Red_Ia	This publication	This publication	S443	5	clone	DOC	Eilat	Red sea	Eil	Red	29.502	34.9177	27.10.2019	1 m	Y	*	Amphistegina	lobifera	I	a	*	Partial	Complete	Complete	Complete	Complete	Complete	Complete	Complete	Complete	Complete	Complete	*	*	*	*	*	*	*	*	*	*	*	*	*	*	*	*
OP610317	S443_6_Eil_Red_Ia	This publication	This publication	S443	6	clone	DOC	Eilat	Red sea	Eil	Red	29.502	34.9177	27.10.2019	1 m	Y	*	Amphistegina	lobifera	I	a	*	Partial	Complete	Complete	Complete	Complete	Complete	Complete	Complete	Complete	Complete	Complete	*	*	*	*	*	*	*	*	*	*	*	*	*	*	*	*
OP610318	S443_4_Eil_Red_Ia	This publication	This publication	S443	4	clone	DOC	Eilat	Red sea	Eil	Red	29.502	34.9177	27.10.2019	1 m	Y	*	Amphistegina	lobifera	I	a	*	Partial	Complete	Complete	Complete	Complete	Complete	Complete	Complete	Complete	Complete	Complete	*	*	*	*	*	*	*	*	*	*	*	*	*	*	*	*
OP610319	S443_8_Eil_Red_Ia	This publication	This publication	S443	8	clone	DOC	Eilat	Red sea	Eil	Red	29.502	34.9177	27.10.2019	1 m	Y	*	Amphistegina	lobifera	I	a	*	Partial	Complete	Complete	Complete	Complete	Complete	Complete	Complete	Complete	Complete	Complete	*	*	*	*	*	*	*	*	*	*	*	*	*	*	*	*
OP610320	S443_1_Eil_Red_Ia	This publication	This publication	S443	1	clone	DOC	Eilat	Red sea	Eil	Red	29.502	34.9177	27.10.2019	1 m	Y	*	Amphistegina	lobifera	I	a	*	Partial	Complete	Complete	Complete	Complete	Complete	Complete	Complete	Complete	Complete	Complete	*	*	*	*	*	*	*	*	*	*	*	*	*	*	*	*
OP610321	S443_2_Eil_Red_Ia	This publication	This publication	S443	2	clone	DOC	Eilat	Red sea	Eil	Red	29.502	34.9177	27.10.2019	1 m	Y	*	Amphistegina	lobifera	I	a	*	Partial	Complete	Complete	Complete	Complete	Complete	Complete	Complete	Complete	Complete	Complete	*	*	*	*	*	*	*	*	*	*	*	*	*	*	*	*
OP610322	S443_3_Eil_Red_Ia	This publication	This publication	S443	3	clone	DOC	Eilat	Red sea	Eil	Red	29.502	34.9177	27.10.2019	1 m	Y	*	Amphistegina	lobifera	I	a	*	Partial	Complete	Complete	Complete	Complete	Complete	Complete	Complete	Complete	Complete	Complete	*	*	*	*	*	*	*	*	*	*	*	*	*	*	*	*
OP610323	S443_7_Eil_Red_Ia	This publication	This publication	S443	7	clone	DOC	Eilat	Red sea	Eil	Red	29.502	34.9177	27.10.2019	1 m	Y	*	Amphistegina	lobifera	I	a	*	Partial	Complete	Complete	Complete	Complete	Complete	Complete	Complete	Complete	Complete	Complete	*	*	*	*	*	*	*	*	*	*	*	*	*	*	*	*
OP610324	S432_2_Eil_Red_Ia	This publication	This publication	S432	2	clone	DOC	Eilat	Red sea	Eil	Red	29.502	34.9179	27.10.2019	5 m	Y	*	Amphistegina	lobifera	I	a	*	Partial	Complete	Complete	Complete	Complete	Complete	Complete	Complete	Complete	Complete	Complete	*	*	*	*	*	*	*	*	*	*	*	*	*	*	*	*
OP610325	S432_5_Eil_Red_Ia	This publication	This publication	S432	5	clone	DOC	Eilat	Red sea	Eil	Red	29.502	34.9179	27.10.2019	5 m	Y	*	Amphistegina	lobifera	I	a	*	Partial	Complete	Complete	Complete	Complete	Complete	Complete	Complete	Complete	Complete	Complete	*	*	*	*	*	*	*	*	*	*	*	*	*	*	*	*
OP610326	S432_6_Eil_Red_Ia	This publication	This publication	S432	6	clone	DOC	Eilat	Red sea	Eil	Red	29.502	34.9179	27.10.2019	5 m	Y	*	Amphistegina	lobifera	I	a	*	Partial	Complete	Complete	Complete	Complete	Complete	Complete	Complete	Complete	Complete	Complete	*	*	*	*	*	*	*	*	*	*	*	*	*	*	*	*
OP610327	S432_8_Eil_Red_Ia	This publication	This publication	S432	8	clone	DOC	Eilat	Red sea	Eil	Red	29.502	34.9179	27.10.2019	5 m	Y	*	Amphistegina	lobifera	I	a	*	Partial	Complete	Complete	Complete	Complete	Complete	Complete	Complete	Complete	Complete	Complete	*	*	*	*	*	*	*	*	*	*	*	*	*	*	*	*
OP610328	S382_2_Eil_Red_Ia	This publication	This publication	S382	2	clone	DOC	Eilat	Red sea	Eil	Red	29.502	34.9177	27.10.2019	1 m	Y	*	Amphistegina	lobifera	I	a	*	Partial	Complete	Complete	Complete	Complete	Complete	Complete	Complete	Complete	Complete	Complete	*	*	*	*	*	*	*	*	*	*	*	*	*	*	*	*
OP610329	S382_4_Eil_Red_Ia	This publication	This publication	S382	4	clone	DOC	Eilat	Red sea	Eil	Red	29.502	34.9177	27.10.2019	1 m	Y	*	Amphistegina	lobifera	I	a	*	Partial	Complete	Complete	Complete	Complete	Complete	Complete	Complete	Complete	Complete	Complete	*	*	*	*	*	*	*	*	*	*	*	*	*	*	*	*
OP610330	S382_6_Eil_Red_Ia	This publication	This publication	S382	6	clone	DOC	Eilat	Red sea	Eil	Red	29.502	34.9177	27.10.2019	1 m	Y	*	Amphistegina	lobifera	I	a	*	Partial	Complete	Complete	Complete	Complete	Complete	Complete	Complete	Complete	Complete	Complete	*	*	*	*	*	*	*	*	*	*	*	*	*	*	*	*
OP610331	S420_1_Eil_Red_Ia	This publication	This publication	S420	1	clone	DOC	Eilat	Red sea	Eil	Red	29.502	34.9179	27.10.2019	5 m	Y	*	Amphistegina	lobifera	I	a	*	Partial	Complete	Complete	Complete	Complete	Complete	Complete	Complete	Complete	Complete	Complete	*	*	*	*	*	*	*	*	*	*	*	*	*	*	*	*
OP610332	S420_2_Eil_Red_Ia	This publication	This publication	S420	2	clone	DOC	Eilat	Red sea	Eil	Red	29.502	34.9179	27.10.2019	5 m	Y	*	Amphistegina	lobifera	I	a	*	Partial	Complete	Complete	Complete	Complete	Complete	Complete	Complete	Complete	Complete	Complete	*	*	*	*	*	*	*	*	*	*	*	*	*	*	*	*
OP610333	S420_3_Eil_Red_Ia	This publication	This publication	S420	3	clone	DOC	Eilat	Red sea	Eil	Red	29.502	34.9179	27.10.2019	5 m	Y	*	Amphistegina	lobifera	I	a	*	Partial	Complete	Complete	Complete	Complete	Complete	Complete	Complete	Complete	Complete	Complete	*	*	*	*	*	*	*	*	*	*	*	*	*	*	*	*
OP610334	S420_4_Eil_Red_Ia	This publication	This publication	S420	4	clone	DOC	Eilat	Red sea	Eil	Red	29.502	34.9179	27.10.2019	5 m	Y	*	Amphistegina	lobifera	I	a	*	Partial	Complete	Complete	Complete	Complete	Complete	Complete	Complete	Complete	Complete	Complete	*	*	*	*	*	*	*	*	*	*	*	*	*	*	*	*
OP610335	S420_5_Eil_Red_Ia	This publication	This publication	S420	5	clone	DOC	Eilat	Red sea	Eil	Red	29.502	34.9179	27.10.2019	5 m	Y	*	Amphistegina	lobifera	I	a	*	Partial	Complete	Complete	Complete	Complete	Complete	Complete	Complete	Complete	Complete	Complete	*	*	*	*	*	*	*	*	*	*	*	*	*	*	*	*
OP610336	S420_6_Eil_Red_Ia	This publication	This publication	S420	6	clone	DOC	Eilat	Red sea	Eil	Red	29.502	34.9179	27.10.2019	5 m	Y	*	Amphistegina	lobifera	I	a	*	Partial	Complete	Complete	Complete	Complete	Complete	Complete	Complete	Complete	Complete	Complete	*	*	*	*	*	*	*	*	*	*	*	*	*	*	*	*
OP610337	S420_7_Eil_Red_Ia	This publication	This publication	S420	7	clone	DOC	Eilat	Red sea	Eil	Red	29.502	34.9179	27.10.2019	5 m	Y	*	Amphistegina	lobifera	I	a	*	Partial	Complete	Complete	Complete	Complete	Complete	Complete	Complete	Complete	Complete	Complete	*	*	*	*	*	*	*	*	*	*	*	*	*	*	*	*
OP610338	S420_8_Eil_Red_Ia	This publication	This publication	S420	8	clone	DOC	Eilat	Red sea	Eil	Red	29.502	34.9179	27.10.2019	5 m	Y	*	Amphistegina	lobifera	I	a	*	Partial	Complete	Complete	Complete	Complete	Complete	Complete	Complete	Complete	Complete	Complete	*	*	*	*	*	*	*	*	*	*	*	*	*	*	*	*
OP610339	S431_2_Eil_Red_Ia	This publication	This publication	S431	2	clone	DOC	Eilat	Red sea	Eil	Red	29.502	34.9179	27.10.2019	5 m	Y	*	Amphistegina	lobifera	I	a	*	Partial	Complete	Complete	Complete	Complete	Complete	Complete	Complete	Complete	Complete	Complete	*	*	*	*	*	*	*	*	*	*	*	*	*	*	*	*
OP610340	S431_3_Eil_Red_Ia	This publication	This publication	S431	3	clone	DOC	Eilat	Red sea	Eil	Red	29.502	34.9179	27.10.2019	5 m	Y	*	Amphistegina	lobifera	I	a	*	Partial	Complete	Complete	Complete	Complete	Complete	Complete	Complete	Complete	Complete	Complete	*	*	*	*	*	*	*	*	*	*	*	*	*	*	*	*
OP610341	S431_4_Eil_Red_Ia	This publication	This publication	S431	4	clone	DOC	Eilat	Red sea	Eil	Red	29.502	34.9179	27.10.2019	5 m	Y	*	Amphistegina	lobifera	I	a	*	Partial	Complete	Complete	Complete	Complete	Complete	Complete	Complete	Complete	Complete	Complete	*	*	*	*	*	*	*	*	*	*	*	*	*	*	*	*
OP610342	S431_5_Eil_Red_Ia	This publication	This publication	S431	5	clone	DOC	Eilat	Red sea	Eil	Red	29.502	34.9179	27.10.2019	5 m	Y	*	Amphistegina	lobifera	I	a	*	Partial	Complete	Complete	Complete	Complete	Complete	Complete	Complete	Complete	Complete	Complete	*	*	*	*	*	*	*	*	*	*	*	*	*	*	*	*
OP610343	S431_6_Eil_Red_Ia	This publication	This publication	S431	6	clone	DOC	Eilat	Red sea	Eil	Red	29.502	34.9179	27.10.2019	5 m	Y	*	Amphistegina	lobifera	I	a	*	Partial	Complete	Complete	Complete	Complete	Complete	Complete	Complete	Complete	Complete	Complete	*	*	*	*	*	*	*	*	*	*	*	*	*	*	*	*
OP610344	S432_3_Eil_Red_Ia	This publication	This publication	S432	3	clone	DOC	Eilat	Red sea	Eil	Red	29.502	34.9179	27.10.2019	5 m	Y	*	Amphistegina	lobifera	I	a	*	Partial	Complete	Complete	Complete	Complete	Complete	Complete	Complete	Complete	Complete	Complete	*	*	*	*	*	*	*	*	*	*	*	*	*	*	*	*
OP610345	S432_4_Eil_Red_Ia	This publication	This publication	S432	4	clone	DOC	Eilat	Red sea	Eil	Red	29.502	34.9179	27.10.2019	5 m	Y	*	Amphistegina	lobifera	I	a	*	Partial	Complete	Complete	Complete	Complete	Complete	Complete	Complete	Complete	Complete	Complete	*	*	*	*	*	*	*	*	*	*	*	*	*	*	*	*
OP610346	S432_7_Eil_Red_Ia	This publication	This publication	S432	7	clone	DOC	Eilat	Red sea	Eil	Red	29.502	34.9179	27.10.2019	5 m	Y	*	Amphistegina	lobifera	I	a	*	Partial	Complete	Complete	Complete	Complete	Complete	Complete	Complete	Complete	Complete	Complete	*	*	*	*	*	*	*	*	*	*	*	*	*	*	*	*
OP610347	S432_1_Eil_Red_Ia	This publication	This publication	S432	1	clone	DOC	Eilat	Red sea	Eil	Red	29.502	34.9179	27.10.2019	5 m	Y	*	Amphistegina	lobifera	I	a	*	Partial	Complete	Complete	Complete	Complete	Complete	Complete	Complete	Complete	Complete	Complete	*	*	*	*	*	*	*	*	*	*	*	*	*	*	*	*
OP610348	S435_3_Shi_Med_Ia	This publication	This publication	S435	3	clone	DOC	Shikmona	Mediterranean sea	Shi	Med	32.8258	34.9548	23.10.2019	1.5 m	Y	*	Amphistegina	lobifera	I	a	*	Partial	Complete	Complete	Complete	Complete	Complete	Complete	Complete	Complete	Complete	Complete	*	*	*	*	*	*	*	*	*	*	*	*	*	*	*	*
OP610349	S423_2_Shi_Med_Ia	This publication	This publication	S423	2	clone	DOC	Shikmona	Mediterranean sea	Shi	Med	32.8258	34.9548	23.10.2019	1.5 m	Y	*	Amphistegina	lobifera	I	a	*	Partial	Complete	Complete	Complete	Complete	Complete	Complete	Complete	Complete	Complete	Complete	*	*	*	*	*	*	*	*	*	*	*	*	*	*	*	*
OP610350	S423_4_Shi_Med_Ia	This publication	This publication	S423	4	clone	DOC	Shikmona	Mediterranean sea	Shi	Med	32.8258	34.9548	23.10.2019	1.5 m	Y	*	Amphistegina	lobifera	I	a	*	Partial	Complete	Complete	Complete	Complete	Complete	Complete	Complete	Complete	Complete	Complete	*	*	*	*	*	*	*	*	*	*	*	*	*	*	*	*
OP610351	S423_5_Shi_Med_Ia	This publication	This publication	S423	5	clone	DOC	Shikmona	Mediterranean sea	Shi	Med	32.8258	34.9548	23.10.2019	1.5 m	Y	*	Amphistegina	lobifera	I	a	*	Partial	Complete	Complete	Complete	Complete	Complete	Complete	Complete	Complete	Complete	Complete	*	*	*	*	*	*	*	*	*	*	*	*	*	*	*	*
OP610352	S434_9_Shi_Med_Ia	This publication	This publication	S434	9	clone	DOC	Shikmona	Mediterranean sea	Shi	Med	32.8258	34.9548	23.10.2019	1.5 m	Y	*	Amphistegina	lobifera	I	a	*	Partial	Complete	Complete	Complete	Complete	Complete	Complete	Complete	Complete	Complete	Complete	*	*	*	*	*	*	*	*	*	*	*	*	*	*	*	*
OP610353	S434_3_Shi_Med_Ia	This publication	This publication	S434	3	clone	DOC	Shikmona	Mediterranean sea	Shi	Med	32.8258	34.9548	23.10.2019	1.5 m	Y	*	Amphistegina	lobifera	I	a	*	Partial	Complete	Complete	Complete	Complete	Complete	Complete	Complete	Complete	Complete	Complete	*	*	*	*	*	*	*	*	*	*	*	*	*	*	*	*
OP610354	S434_13_Shi_Med_Ia	This publication	This publication	S434	13	clone	DOC	Shikmona	Mediterranean sea	Shi	Med	32.8258	34.9548	23.10.2019	1.5 m	Y	*	Amphistegina	lobifera	I	a	*	Partial	Complete	Complete	Complete	Complete	Complete	Complete	Complete	Complete	Complete	Complete	*	*	*	*	*	*	*	*	*	*	*	*	*	*	*	*
OP610355	S436_5_Shi_Med_Ia	This publication	This publication	S436	5	clone	DOC	Shikmona	Mediterranean sea	Shi	Med	32.8258	34.9548	23.10.2019	1.5 m	Y	*	Amphistegina	lobifera	I	a	*	Partial	Complete	Complete	Complete	Complete	Complete	Complete	Complete	Complete	Complete	Complete	*	*	*	*	*	*	*	*	*	*	*	*	*	*	*	*
OP610356	S435_1_Shi_Med_Ia	This publication	This publication	S435	1	clone	DOC	Shikmona	Mediterranean sea	Shi	Med	32.8258	34.9548	23.10.2019	1.5 m	Y	*	Amphistegina	lobifera	I	a	*	Partial	Complete	Complete	Complete	Complete	Complete	Complete	Complete	Complete	Complete	Complete	*	*	*	*	*	*	*	*	*	*	*	*	*	*	*	*
OP610357	S435_2_Shi_Med_Ia	This publication	This publication	S435	2	clone	DOC	Shikmona	Mediterranean sea	Shi	Med	32.8258	34.9548	23.10.2019	1.5 m	Y	*	Amphistegina	lobifera	I	a	*	Partial	Complete	Complete	Complete	Complete	Complete	Complete	Complete	Complete	Complete	Complete	*	*	*	*	*	*	*	*	*	*	*	*	*	*	*	*
OP610358	S435_6_Shi_Med_Ia	This publication	This publication	S435	6	clone	DOC	Shikmona	Mediterranean sea	Shi	Med	32.8258	34.9548	23.10.2019	1.5 m	Y	*	Amphistegina	lobifera	I	a	*	Partial	Complete	Complete	Complete	Complete	Complete	Complete	Complete	Complete	Complete	Complete	*	*	*	*	*	*	*	*	*	*	*	*	*	*	*	*
OP610359	S435_8_Shi_Med_Ia	This publication	This publication	S435	8	clone	DOC	Shikmona	Mediterranean sea	Shi	Med	32.8258	34.9548	23.10.2019	1.5 m	Y	*	Amphistegina	lobifera	I	a	*	Partial	Complete	Complete	Complete	Complete	Complete	Complete	Complete	Complete	Complete	Complete	*	*	*	*	*	*	*	*	*	*	*	*	*	*	*	*
OP610360	S422_4_Shi_Med_Ia	This publication	This publication	S422	4	clone	DOC	Shikmona	Mediterranean sea	Shi	Med	32.8258	34.9548	23.10.2019	1.5 m	Y	*	Amphistegina	lobifera	I	a	*	Partial	Complete	Complete	Complete	Complete	Complete	Complete	Complete	Complete	Complete	Complete	*	*	*	*	*	*	*	*	*	*	*	*	*	*	*	*
OP610361	S422_8_Shi_Med_Ia	This publication	This publication	S422	8	clone	DOC	Shikmona	Mediterranean sea	Shi	Med	32.8258	34.9548	23.10.2019	1.5 m	Y	*	Amphistegina	lobifera	I	a	*	Partial	Complete	Complete	Complete	Complete	Complete	Complete	Complete	Complete	Complete	Complete	*	*	*	*	*	*	*	*	*	*	*	*	*	*	*	*
OP610362	S423_3_Shi_Med_Ia	This publication	This publication	S423	3	clone	DOC	Shikmona	Mediterranean sea	Shi	Med	32.8258	34.9548	23.10.2019	1.5 m	Y	*	Amphistegina	lobifera	I	a	*	Partial	Complete	Complete	Complete	Complete	Complete	Complete	Complete	Complete	Complete	Complete	*	*	*	*	*	*	*	*	*	*	*	*	*	*	*	*
OP610363	S423_6_Shi_Med_Ia	This publication	This publication	S423	6	clone	DOC	Shikmona	Mediterranean sea	Shi	Med	32.8258	34.9548	23.10.2019	1.5 m	Y	*	Amphistegina	lobifera	I	a	*	Partial	Complete	Complete	Complete	Complete	Complete	Complete	Complete	Complete	Complete	Complete	*	*	*	*	*	*	*	*	*	*	*	*	*	*	*	*
OP610364	S423_7_Shi_Med_Ia	This publication	This publication	S423	7	clone	DOC	Shikmona	Mediterranean sea	Shi	Med	32.8258	34.9548	23.10.2019	1.5 m	Y	*	Amphistegina	lobifera	I	a	*	Partial	Complete	Complete	Complete	Complete	Complete	Complete	Complete	Complete	Complete	Complete	*	*	*	*	*	*	*	*	*	*	*	*	*	*	*	*
OP610365	S423_8_Shi_Med_Ia	This publication	This publication	S423	8	clone	DOC	Shikmona	Mediterranean sea	Shi	Med	32.8258	34.9548	23.10.2019	1.5 m	Y	*	Amphistegina	lobifera	I	a	*	Partial	Complete	Complete	Complete	Complete	Complete	Complete	Complete	Complete	Complete	Complete	*	*	*	*	*	*	*	*	*	*	*	*	*	*	*	*
OP610366	S435_5_Shi_Med_Ia	This publication	This publication	S435	5	clone	DOC	Shikmona	Mediterranean sea	Shi	Med	32.8258	34.9548	23.10.2019	1.5 m	Y	*	Amphistegina	lobifera	I	a	*	Partial	Complete	Complete	Complete	Complete	Complete	Complete	Complete	Complete	Complete	Complete	*	*	*	*	*	*	*	*	*	*	*	*	*	*	*	*
OP610367	S424_7_Shi_Med_Ia	This publication	This publication	S424	7	clone	DOC	Shikmona	Mediterranean sea	Shi	Med	32.8258	34.9548	23.10.2019	1.5 m	Y	*	Amphistegina	lobifera	I	a	*	Partial	Complete	Complete	Complete	Complete	Complete	Complete	Complete	Complete	Complete	Complete	*	*	*	*	*	*	*	*	*	*	*	*	*	*	*	*
OP610368	S424_8_Shi_Med_Ia	This publication	This publication	S424	8	clone	DOC	Shikmona	Mediterranean sea	Shi	Med	32.8258	34.9548	23.10.2019	1.5 m	Y	*	Amphistegina	lobifera	I	a	*	Partial	Complete	Complete	Complete	Complete	Complete	Complete	Complete	Complete	Complete	Complete	*	*	*	*	*	*	*	*	*	*	*	*	*	*	*	*
OP610369	S424_1_Shi_Med_Ia	This publication	This publication	S424	1	clone	DOC	Shikmona	Mediterranean sea	Shi	Med	32.8258	34.9548	23.10.2019	1.5 m	Y	*	Amphistegina	lobifera	I	a	*	Partial	Complete	Complete	Complete	Complete	Complete	Complete	Complete	Complete	Complete	Complete	*	*	*	*	*	*	*	*	*	*	*	*	*	*	*	*
OP610370	S424_2_Shi_Med_Ia	This publication	This publication	S424	2	clone	DOC	Shikmona	Mediterranean sea	Shi	Med	32.8258	34.9548	23.10.2019	1.5 m	Y	*	Amphistegina	lobifera	I	a	*	Partial	Complete	Complete	Complete	Complete	Complete	Complete	Complete	Complete	Complete	Complete	*	*	*	*	*	*	*	*	*	*	*	*	*	*	*	*
OP610371	S424_3_Shi_Med_Ia	This publication	This publication	S424	3	clone	DOC	Shikmona	Mediterranean sea	Shi	Med	32.8258	34.9548	23.10.2019	1.5 m	Y	*	Amphistegina	lobifera	I	a	*	Partial	Complete	Complete	Complete	Complete	Complete	Complete	Complete	Complete	Complete	Complete	*	*	*	*	*	*	*	*	*	*	*	*	*	*	*	*
OP610372	S424_4_Shi_Med_Ia	This publication	This publication	S424	4	clone	DOC	Shikmona	Mediterranean sea	Shi	Med	32.8258	34.9548	23.10.2019	1.5 m	Y	*	Amphistegina	lobifera	I	a	*	Partial	Complete	Complete	Complete	Complete	Complete	Complete	Complete	Complete	Complete	Complete	*	*	*	*	*	*	*	*	*	*	*	*	*	*	*	*
OP610373	S424_5_Shi_Med_Ia	This publication	This publication	S424	5	clone	DOC	Shikmona	Mediterranean sea	Shi	Med	32.8258	34.9548	23.10.2019	1.5 m	Y	*	Amphistegina	lobifera	I	a	*	Partial	Complete	Complete	Complete	Complete	Complete	Complete	Complete	Complete	Complete	Complete	*	*	*	*	*	*	*	*	*	*	*	*	*	*	*	*
OP610374	S424_6_Shi_Med_Ia	This publication	This publication	S424	6	clone	DOC	Shikmona	Mediterranean sea	Shi	Med	32.8258	34.9548	23.10.2019	1.5 m	Y	*	Amphistegina	lobifera	I	a	*	Partial	Complete	Complete	Complete	Complete	Complete	Complete	Complete	Complete	Complete	Complete	*	*	*	*	*	*	*	*	*	*	*	*	*	*	*	*
OP610375	S436_1_Shi_Med_Ia	This publication	This publication	S436	1	clone	DOC	Shikmona	Mediterranean sea	Shi	Med	32.8258	34.9548	23.10.2019	1.5 m	Y	*	Amphistegina	lobifera	I	a	*	Partial	Complete	Complete	Complete	Complete	Complete	Complete	Complete	Complete	Complete	Complete	*	*	*	*	*	*	*	*	*	*	*	*	*	*	*	*
OP610376	S436_2_Shi_Med_Ia	This publication	This publication	S436	2	clone	DOC	Shikmona	Mediterranean sea	Shi	Med	32.8258	34.9548	23.10.2019	1.5 m	Y	*	Amphistegina	lobifera	I	a	*	Partial	Complete	Complete	Complete	Complete	Complete	Complete	Complete	Complete	Complete	Complete	*	*	*	*	*	*	*	*	*	*	*	*	*	*	*	*
OP610377	S436_3_Shi_Med_Ia	This publication	This publication	S436	3	clone	DOC	Shikmona	Mediterranean sea	Shi	Med	32.8258	34.9548	23.10.2019	1.5 m	Y	*	Amphistegina	lobifera	I	a	*	Partial	Complete	Complete	Complete	Complete	Complete	Complete	Complete	Complete	Complete	Complete	*	*	*	*	*	*	*	*	*	*	*	*	*	*	*	*
OP610378	S436_4_Shi_Med_Ia	This publication	This publication	S436	4	clone	DOC	Shikmona	Mediterranean sea	Shi	Med	32.8258	34.9548	23.10.2019	1.5 m	Y	*	Amphistegina	lobifera	I	a	*	Partial	Complete	Complete	Complete	Complete	Complete	Complete	Complete	Complete	Complete	Complete	*	*	*	*	*	*	*	*	*	*	*	*	*	*	*	*
OP610379	S436_6_Shi_Med_Ia	This publication	This publication	S436	6	clone	DOC	Shikmona	Mediterranean sea	Shi	Med	32.8258	34.9548	23.10.2019	1.5 m	Y	*	Amphistegina	lobifera	I	a	*	Partial	Complete	Complete	Complete	Complete	Complete	Complete	Complete	Complete	Complete	Complete	*	*	*	*	*	*	*	*	*	*	*	*	*	*	*	*
OP610380	S436_7_Shi_Med_Ia	This publication	This publication	S436	7	clone	DOC	Shikmona	Mediterranean sea	Shi	Med	32.8258	34.9548	23.10.2019	1.5 m	Y	*	Amphistegina	lobifera	I	a	*	Partial	Complete	Complete	Complete	Complete	Complete	Complete	Complete	Complete	Complete	Complete	*	*	*	*	*	*	*	*	*	*	*	*	*	*	*	*
OP610381	S436_8_Shi_Med_Ia	This publication	This publication	S436	8	clone	DOC	Shikmona	Mediterranean sea	Shi	Med	32.8258	34.9548	23.10.2019	1.5 m	Y	*	Amphistegina	lobifera	I	a	*	Partial	Complete	Complete	Complete	Complete	Complete	Complete	Complete	Complete	Complete	Complete	*	*	*	*	*	*	*	*	*	*	*	*	*	*	*	*
OP610382	S422_2_Shi_Med_Ia	This publication	This publication	S422	2	clone	DOC	Shikmona	Mediterranean sea	Shi	Med	32.8258	34.9548	23.10.2019	1.5 m	Y	*	Amphistegina	lobifera	I	a	*	Partial	Complete	Complete	Complete	Complete	Complete	Complete	Complete	Complete	Complete	Complete	*	*	*	*	*	*	*	*	*	*	*	*	*	*	*	*
OP610383	S422_3_Shi_Med_Ia	This publication	This publication	S422	3	clone	DOC	Shikmona	Mediterranean sea	Shi	Med	32.8258	34.9548	23.10.2019	1.5 m	Y	*	Amphistegina	lobifera	I	a	*	Partial	Complete	Complete	Complete	Complete	Complete	Complete	Complete	Complete	Complete	Complete	*	*	*	*	*	*	*	*	*	*	*	*	*	*	*	*
OP610384	S434_11_Shi_Med_Ia	This publication	This publication	S434	11	clone	DOC	Shikmona	Mediterranean sea	Shi	Med	32.8258	34.9548	23.10.2019	1.5 m	Y	*	Amphistegina	lobifera	I	a	*	Partial	Complete	Complete	Complete	Complete	Complete	Complete	Complete	Complete	Complete	Complete	*	*	*	*	*	*	*	*	*	*	*	*	*	*	*	*
OP610385	S422_7_Shi_Med_Ia	This publication	This publication	S422	7	clone	DOC	Shikmona	Mediterranean sea	Shi	Med	32.8258	34.9548	23.10.2019	1.5 m	Y	*	Amphistegina	lobifera	I	a	*	Partial	Complete	Complete	Complete	Complete	Complete	Complete	Complete	Complete	Complete	Complete	*	*	*	*	*	*	*	*	*	*	*	*	*	*	*	*
OP610386	S434_7_Shi_Med_Ia	This publication	This publication	S434	7	clone	DOC	Shikmona	Mediterranean sea	Shi	Med	32.8258	34.9548	23.10.2019	1.5 m	Y	*	Amphistegina	lobifera	I	a	*	Partial	Complete	Complete	Complete	Complete	Complete	Complete	Complete	Complete	Complete	Complete	*	*	*	*	*	*	*	*	*	*	*	*	*	*	*	*
OP610387	S434_8_Shi_Med_Ia	This publication	This publication	S434	8	clone	DOC	Shikmona	Mediterranean sea	Shi	Med	32.8258	34.9548	23.10.2019	1.5 m	Y	*	Amphistegina	lobifera	I	a	*	Partial	Complete	Complete	Complete	Complete	Complete	Complete	Complete	Complete	Complete	Complete	*	*	*	*	*	*	*	*	*	*	*	*	*	*	*	*
OP610388	S434_1_Shi_Med_Ia	This publication	This publication	S434	1	clone	DOC	Shikmona	Mediterranean sea	Shi	Med	32.8258	34.9548	23.10.2019	1.5 m	Y	*	Amphistegina	lobifera	I	a	*	Partial	Complete	Complete	Complete	Complete	Complete	Complete	Complete	Complete	Complete	Complete	*	*	*	*	*	*	*	*	*	*	*	*	*	*	*	*
OP610389	S434_10_Shi_Med_Ia	This publication	This publication	S434	10	clone	DOC	Shikmona	Mediterranean sea	Shi	Med	32.8258	34.9548	23.10.2019	1.5 m	Y	*	Amphistegina	lobifera	I	a	*	Partial	Complete	Complete	Complete	Complete	Complete	Complete	Complete	Complete	Complete	Complete	*	*	*	*	*	*	*	*	*	*	*	*	*	*	*	*
OP610390	S434_4_Shi_Med_Ia	This publication	This publication	S434	4	clone	DOC	Shikmona	Mediterranean sea	Shi	Med	32.8258	34.9548	23.10.2019	1.5 m	Y	*	Amphistegina	lobifera	I	a	*	Partial	Complete	Complete	Complete	Complete	Complete	Complete	Complete	Complete	Complete	Complete	*	*	*	*	*	*	*	*	*	*	*	*	*	*	*	*
OP610391	S434_12_Shi_Med_Ia	This publication	This publication	S434	12	clone	DOC	Shikmona	Mediterranean sea	Shi	Med	32.8258	34.9548	23.10.2019	1.5 m	Y	*	Amphistegina	lobifera	I	a	*	Partial	Complete	Complete	Complete	Complete	Complete	Complete	Complete	Complete	Complete	Complete	*	*	*	*	*	*	*	*	*	*	*	*	*	*	*	*
OP610392	S434_5_Shi_Med_Ia	This publication	This publication	S434	5	clone	DOC	Shikmona	Mediterranean sea	Shi	Med	32.8258	34.9548	23.10.2019	1.5 m	Y	*	Amphistegina	lobifera	I	a	*	Partial	Complete	Complete	Complete	Complete	Complete	Complete	Complete	Complete	Complete	Complete	*	*	*	*	*	*	*	*	*	*	*	*	*	*	*	*
OP610393	S434_6_Shi_Med_Ia	This publication	This publication	S434	6	clone	DOC	Shikmona	Mediterranean sea	Shi	Med	32.8258	34.9548	23.10.2019	1.5 m	Y	*	Amphistegina	lobifera	I	a	*	Partial	Complete	Complete	Complete	Complete	Complete	Complete	Complete	Complete	Complete	Complete	*	*	*	*	*	*	*	*	*	*	*	*	*	*	*	*
OP610394	S434_14_Shi_Med_Ia	This publication	This publication	S434	14	clone	DOC	Shikmona	Mediterranean sea	Shi	Med	32.8258	34.9548	23.10.2019	1.5 m	Y	*	Amphistegina	lobifera	I	a	*	Partial	Complete	Complete	Complete	Complete	Complete	Complete	Complete	Complete	Complete	Complete	*	*	*	*	*	*	*	*	*	*	*	*	*	*	*	*
OP610395	S435_4_Shi_Med_Ia	This publication	This publication	S435	4	clone	DOC	Shikmona	Mediterranean sea	Shi	Med	32.8258	34.9548	23.10.2019	1.5 m	Y	*	Amphistegina	lobifera	I	a	*	Partial	Complete	Complete	Complete	Complete	Complete	Complete	Complete	Complete	Complete	Complete	*	*	*	*	*	*	*	*	*	*	*	*	*	*	*	*
OP610396	S435_7_Shi_Med_Ia	This publication	This publication	S435	7	clone	DOC	Shikmona	Mediterranean sea	Shi	Med	32.8258	34.9548	23.10.2019	1.5 m	Y	*	Amphistegina	lobifera	I	a	*	Partial	Complete	Complete	Complete	Complete	Complete	Complete	Complete	Complete	Complete	Complete	*	*	*	*	*	*	*	*	*	*	*	*	*	*	*	*
OP610397	S422_1_Shi_Med_Ia	This publication	This publication	S422	1	clone	DOC	Shikmona	Mediterranean sea	Shi	Med	32.8258	34.9548	23.10.2019	1.5 m	Y	*	Amphistegina	lobifera	I	a	*	Partial	Complete	Complete	Complete	Complete	Complete	Complete	Complete	Complete	Complete	Complete	*	*	*	*	*	*	*	*	*	*	*	*	*	*	*	*
OP610398	S422_5_Shi_Med_Ia	This publication	This publication	S422	5	clone	DOC	Shikmona	Mediterranean sea	Shi	Med	32.8258	34.9548	23.10.2019	1.5 m	Y	*	Amphistegina	lobifera	I	a	*	Partial	Complete	Complete	Complete	Complete	Complete	Complete	Complete	Complete	Complete	Complete	*	*	*	*	*	*	*	*	*	*	*	*	*	*	*	*
OP610399	S422_6_Shi_Med_Ia	This publication	This publication	S422	6	clone	DOC	Shikmona	Mediterranean sea	Shi	Med	32.8258	34.9548	23.10.2019	1.5 m	Y	*	Amphistegina	lobifera	I	a	*	Partial	Complete	Complete	Complete	Complete	Complete	Complete	Complete	Complete	Complete	Complete	*	*	*	*	*	*	*	*	*	*	*	*	*	*	*	*
OP610400	S434_2_Shi_Med_Ia	This publication	This publication	S434	2	clone	DOC	Shikmona	Mediterranean sea	Shi	Med	32.8258	34.9548	23.10.2019	1.5 m	Y	*	Amphistegina	lobifera	I	a	*	Partial	Complete	Complete	Complete	Complete	Complete	Complete	Complete	Complete	Complete	Complete	*	*	*	*	*	*	*	*	*	*	*	*	*	*	*	*
OP610401	S483_3_Ple_Med_Ia	This publication	This publication	S483	3	clone	DOC	Plemmirio	Mediterranean sea	Ple	Med	37.0397	15.3065	20.09.2019	2 m	Y	*	Amphistegina	lobifera	I	a	*	Partial	Complete	Complete	Complete	Complete	Complete	Complete	Complete	Complete	Complete	Complete	*	*	*	*	*	*	*	*	*	*	*	*	*	*	*	*
OP610402	S446_3_Eil_Red_Ia	This publication	This publication	S446	3	clone	DOC	Eilat	Red sea	Eil	Red	29.502	34.9177	27.10.2019	1 m	Y	*	Amphistegina	lobifera	I	a	*	Partial	Complete	Complete	Complete	Complete	Complete	Complete	Complete	Complete	Complete	Complete	*	*	*	*	*	*	*	*	*	*	*	*	*	*	*	*
OP610403	S450_3_Eil_Red_Ia	This publication	This publication	S450	3	clone	DOC	Eilat	Red sea	Eil	Red	29.502	34.9178	27.10.2019	2 m	Y	*	Amphistegina	lobifera	I	a	*	Partial	Complete	Complete	Complete	Complete	Complete	Complete	Complete	Complete	Complete	Complete	*	*	*	*	*	*	*	*	*	*	*	*	*	*	*	*
OP610404	S451_3_Eil_Red_Ia	This publication	This publication	S451	3	clone	DOC	Eilat	Red sea	Eil	Red	29.502	34.9178	27.10.2019	2 m	Y	*	Amphistegina	lobifera	I	a	*	Partial	Complete	Complete	Complete	Complete	Complete	Complete	Complete	Complete	Complete	Complete	*	*	*	*	*	*	*	*	*	*	*	*	*	*	*	*
OP610405	S469_3_Avo_Med_Ia	This publication	This publication	S469	3	clone	DOC	Avola	Mediterranean sea	Avo	Med	36.884	15.1403	23.09.2019	1.5 m	Y	*	Amphistegina	lobifera	I	a	*	Partial	Complete	Complete	Complete	Complete	Complete	Complete	Complete	Complete	Complete	Complete	*	*	*	*	*	*	*	*	*	*	*	*	*	*	*	*
OP610406	S443_11_Eil_Red_Ia	This publication	This publication	S443	11	clone	DOC	Eilat	Red sea	Eil	Red	29.502	34.9177	27.10.2019	1 m	Y	*	Amphistegina	lobifera	I	a	*	Partial	Complete	Complete	Complete	Complete	Complete	Complete	Complete	Complete	Complete	Complete	*	*	*	*	*	*	*	*	*	*	*	*	*	*	*	*
OP610407	S483_4_Ple_Med_Ia	This publication	This publication	S483	4	clone	DOC	Plemmirio	Mediterranean sea	Ple	Med	37.0397	15.3065	20.09.2019	2 m	Y	*	Amphistegina	lobifera	I	a	*	Partial	Complete	Complete	Complete	Complete	Complete	Complete	Complete	Complete	Complete	Complete	*	*	*	*	*	*	*	*	*	*	*	*	*	*	*	*
OP610408	S446_4_Eil_Red_Ia	This publication	This publication	S446	4	clone	DOC	Eilat	Red sea	Eil	Red	29.502	34.9177	27.10.2019	1 m	Y	*	Amphistegina	lobifera	I	a	*	Partial	Complete	Complete	Complete	Complete	Complete	Complete	Complete	Complete	Complete	Complete	*	*	*	*	*	*	*	*	*	*	*	*	*	*	*	*
OP610409	S450_4_Eil_Red_Ia	This publication	This publication	S450	4	clone	DOC	Eilat	Red sea	Eil	Red	29.502	34.9178	27.10.2019	2 m	Y	*	Amphistegina	lobifera	I	a	*	Partial	Complete	Complete	Complete	Complete	Complete	Complete	Complete	Complete	Complete	Complete	*	*	*	*	*	*	*	*	*	*	*	*	*	*	*	*
OP610410	S451_4_Eil_Red_Ia	This publication	This publication	S451	4	clone	DOC	Eilat	Red sea	Eil	Red	29.502	34.9178	27.10.2019	2 m	Y	*	Amphistegina	lobifera	I	a	*	Partial	Complete	Complete	Complete	Complete	Complete	Complete	Complete	Complete	Complete	Complete	*	*	*	*	*	*	*	*	*	*	*	*	*	*	*	*
OP610411	S469_4_Avo_Med_Ia	This publication	This publication	S469	4	clone	DOC	Avola	Mediterranean sea	Avo	Med	36.884	15.1403	23.09.2019	1.5 m	Y	*	Amphistegina	lobifera	I	a	*	Partial	Complete	Complete	Complete	Complete	Complete	Complete	Complete	Complete	Complete	Complete	*	*	*	*	*	*	*	*	*	*	*	*	*	*	*	*
OP610412	S446_9_Eil_Med_Ia	This publication	This publication	S446	9	clone	DOC	Eilat	Red sea	Eil	Red	29.502	34.9177	27.10.2019	1 m	Y	*	Amphistegina	lobifera	I	a	*	Partial	Complete	Complete	Complete	Complete	Complete	Complete	Complete	Complete	Complete	Complete	*	*	*	*	*	*	*	*	*	*	*	*	*	*	*	*
OP610413	S483_5_Ple_Med_Ia	This publication	This publication	S483	5	clone	DOC	Plemmirio	Mediterranean sea	Ple	Med	37.0397	15.3065	20.09.2019	2 m	Y	*	Amphistegina	lobifera	I	a	*	Partial	Complete	Complete	Complete	Complete	Complete	Complete	Complete	Complete	Complete	Complete	*	*	*	*	*	*	*	*	*	*	*	*	*	*	*	*
OP610414	S446_5_Eil_Red_Ia	This publication	This publication	S446	5	clone	DOC	Eilat	Red sea	Eil	Red	29.502	34.9177	27.10.2019	1 m	Y	*	Amphistegina	lobifera	I	a	*	Partial	Complete	Complete	Complete	Complete	Complete	Complete	Complete	Complete	Complete	Complete	*	*	*	*	*	*	*	*	*	*	*	*	*	*	*	*
OP610415	S450_5_Eil_Red_Ia	This publication	This publication	S450	5	clone	DOC	Eilat	Red sea	Eil	Red	29.502	34.9178	27.10.2019	2 m	Y	*	Amphistegina	lobifera	I	a	*	Partial	Complete	Complete	Complete	Complete	Complete	Complete	Complete	Complete	Complete	Complete	*	*	*	*	*	*	*	*	*	*	*	*	*	*	*	*
OP610416	S451_5_Eil_Red_Ia	This publication	This publication	S451	5	clone	DOC	Eilat	Red sea	Eil	Red	29.502	34.9178	27.10.2019	2 m	Y	*	Amphistegina	lobifera	I	a	*	Partial	Complete	Complete	Complete	Complete	Complete	Complete	Complete	Complete	Complete	Complete	*	*	*	*	*	*	*	*	*	*	*	*	*	*	*	*
OP610417	S469_5_Avo_Med_Ia	This publication	This publication	S469	5	clone	DOC	Avola	Mediterranean sea	Avo	Med	36.884	15.1403	23.09.2019	1.5 m	Y	*	Amphistegina	lobifera	I	a	*	Partial	Complete	Complete	Complete	Complete	Complete	Complete	Complete	Complete	Complete	Complete	*	*	*	*	*	*	*	*	*	*	*	*	*	*	*	*
OP610418	S446_10_Eil_Red_Ia	This publication	This publication	S446	10	clone	DOC	Eilat	Red sea	Eil	Red	29.502	34.9177	27.10.2019	1 m	Y	*	Amphistegina	lobifera	I	a	*	Partial	Complete	Complete	Complete	Complete	Complete	Complete	Complete	Complete	Complete	Complete	*	*	*	*	*	*	*	*	*	*	*	*	*	*	*	*
OP610419	S483_6_Ple_Med_Ia	This publication	This publication	S483	6	clone	DOC	Plemmirio	Mediterranean sea	Ple	Med	37.0397	15.3065	20.09.2019	2 m	Y	*	Amphistegina	lobifera	I	a	*	Partial	Complete	Complete	Complete	Complete	Complete	Complete	Complete	Complete	Complete	Complete	*	*	*	*	*	*	*	*	*	*	*	*	*	*	*	*
OP610420	S446_6_Eil_Red_Ia	This publication	This publication	S446	6	clone	DOC	Eilat	Red sea	Eil	Red	29.502	34.9177	27.10.2019	1 m	Y	*	Amphistegina	lobifera	I	a	*	Partial	Complete	Complete	Complete	Complete	Complete	Complete	Complete	Complete	Complete	Complete	*	*	*	*	*	*	*	*	*	*	*	*	*	*	*	*
OP610421	S450_6_Eil_Red_Ia	This publication	This publication	S450	6	clone	DOC	Eilat	Red sea	Eil	Red	29.502	34.9178	27.10.2019	2 m	Y	*	Amphistegina	lobifera	I	a	*	Partial	Complete	Complete	Complete	Complete	Complete	Complete	Complete	Complete	Complete	Complete	*	*	*	*	*	*	*	*	*	*	*	*	*	*	*	*
OP610422	S451_6_Eil_Red_Ia	This publication	This publication	S451	6	clone	DOC	Eilat	Red sea	Eil	Red	29.502	34.9178	27.10.2019	2 m	Y	*	Amphistegina	lobifera	I	a	*	Partial	Complete	Complete	Complete	Complete	Complete	Complete	Complete	Complete	Complete	Complete	*	*	*	*	*	*	*	*	*	*	*	*	*	*	*	*
OP610423	S469_6_Avo_Med_Ia	This publication	This publication	S469	6	clone	DOC	Avola	Mediterranean sea	Avo	Med	36.884	15.1403	23.09.2019	1.5 m	Y	*	Amphistegina	lobifera	I	a	*	Partial	Complete	Complete	Complete	Complete	Complete	Complete	Complete	Complete	Complete	Complete	*	*	*	*	*	*	*	*	*	*	*	*	*	*	*	*
OP610424	S446_11_Eil_Red_Ia	This publication	This publication	S446	11	clone	DOC	Eilat	Red sea	Eil	Red	29.502	34.9177	27.10.2019	1 m	Y	*	Amphistegina	lobifera	I	a	*	Partial	Complete	Complete	Complete	Complete	Complete	Complete	Complete	Complete	Complete	Complete	*	*	*	*	*	*	*	*	*	*	*	*	*	*	*	*
OP610425	S483_7_Ple_Med_Ia	This publication	This publication	S483	7	clone	DOC	Plemmirio	Mediterranean sea	Ple	Med	37.0397	15.3065	20.09.2019	2 m	Y	*	Amphistegina	lobifera	I	a	*	Partial	Complete	Complete	Complete	Complete	Complete	Complete	Complete	Complete	Complete	Complete	*	*	*	*	*	*	*	*	*	*	*	*	*	*	*	*
OP610426	S446_7_Eil_Red_Ia	This publication	This publication	S446	7	clone	DOC	Eilat	Red sea	Eil	Red	29.502	34.9177	27.10.2019	1 m	Y	*	Amphistegina	lobifera	I	a	*	Partial	Complete	Complete	Complete	Complete	Complete	Complete	Complete	Complete	Complete	Complete	*	*	*	*	*	*	*	*	*	*	*	*	*	*	*	*
OP610427	S450_7_Eil_Red_Ia	This publication	This publication	S450	7	clone	DOC	Eilat	Red sea	Eil	Red	29.502	34.9178	27.10.2019	2 m	Y	*	Amphistegina	lobifera	I	a	*	Partial	Complete	Complete	Complete	Complete	Complete	Complete	Complete	Complete	Complete	Complete	*	*	*	*	*	*	*	*	*	*	*	*	*	*	*	*
OP610428	S451_7_Eil_Red_Ia	This publication	This publication	S451	7	clone	DOC	Eilat	Red sea	Eil	Red	29.502	34.9178	27.10.2019	2 m	Y	*	Amphistegina	lobifera	I	a	*	Partial	Complete	Complete	Complete	Complete	Complete	Complete	Complete	Complete	Complete	Complete	*	*	*	*	*	*	*	*	*	*	*	*	*	*	*	*
OP610429	S469_7_Avo_Med_Ia	This publication	This publication	S469	7	clone	DOC	Avola	Mediterranean sea	Avo	Med	36.884	15.1403	23.09.2019	1.5 m	Y	*	Amphistegina	lobifera	I	a	*	Partial	Complete	Complete	Complete	Complete	Complete	Complete	Complete	Complete	Complete	Complete	*	*	*	*	*	*	*	*	*	*	*	*	*	*	*	*
OP610430	S446_12_Eil_Red_Ia	This publication	This publication	S446	12	clone	DOC	Eilat	Red sea	Eil	Red	29.502	34.9177	27.10.2019	1 m	Y	*	Amphistegina	lobifera	I	a	*	Partial	Complete	Complete	Complete	Complete	Complete	Complete	Complete	Complete	Complete	Complete	*	*	*	*	*	*	*	*	*	*	*	*	*	*	*	*
OP610431	S483_8_Ple_Med_Ia	This publication	This publication	S483	8	clone	DOC	Plemmirio	Mediterranean sea	Ple	Med	37.0397	15.3065	20.09.2019	2 m	Y	*	Amphistegina	lobifera	I	a	*	Partial	Complete	Complete	Complete	Complete	Complete	Complete	Complete	Complete	Complete	Complete	*	*	*	*	*	*	*	*	*	*	*	*	*	*	*	*
OP610432	S446_8_Eil_Red_Ia	This publication	This publication	S446	8	clone	DOC	Eilat	Red sea	Eil	Red	29.502	34.9177	27.10.2019	1 m	Y	*	Amphistegina	lobifera	I	a	*	Partial	Complete	Complete	Complete	Complete	Complete	Complete	Complete	Complete	Complete	Complete	*	*	*	*	*	*	*	*	*	*	*	*	*	*	*	*
OP610433	S450_8_Eil_Red_Ia	This publication	This publication	S450	8	clone	DOC	Eilat	Red sea	Eil	Red	29.502	34.9178	27.10.2019	2 m	Y	*	Amphistegina	lobifera	I	a	*	Partial	Complete	Complete	Complete	Complete	Complete	Complete	Complete	Complete	Complete	Complete	*	*	*	*	*	*	*	*	*	*	*	*	*	*	*	*
OP610434	S451_8_Eil_Red_Ia	This publication	This publication	S451	8	clone	DOC	Eilat	Red sea	Eil	Red	29.502	34.9178	27.10.2019	2 m	Y	*	Amphistegina	lobifera	I	a	*	Partial	Complete	Complete	Complete	Complete	Complete	Complete	Complete	Complete	Complete	Complete	*	*	*	*	*	*	*	*	*	*	*	*	*	*	*	*
OP610435	S469_8_Avo_Med_Ia	This publication	This publication	S469	8	clone	DOC	Avola	Mediterranean sea	Avo	Med	36.884	15.1403	23.09.2019	1.5 m	Y	*	Amphistegina	lobifera	I	a	*	Partial	Complete	Complete	Complete	Complete	Complete	Complete	Complete	Complete	Complete	Complete	*	*	*	*	*	*	*	*	*	*	*	*	*	*	*	*
OP610436	S446_13_Eil_Red_Ia	This publication	This publication	S446	13	clone	DOC	Eilat	Red sea	Eil	Red	29.502	34.9177	27.10.2019	1 m	Y	*	Amphistegina	lobifera	I	a	*	Partial	Complete	Complete	Complete	Complete	Complete	Complete	Complete	Complete	Complete	Complete	*	*	*	*	*	*	*	*	*	*	*	*	*	*	*	*
OP610437	S446_1_Eil_Red_Ia	This publication	This publication	S446	1	clone	DOC	Eilat	Red sea	Eil	Red	29.502	34.9177	27.10.2019	1 m	Y	*	Amphistegina	lobifera	I	a	*	Partial	Complete	Complete	Complete	Complete	Complete	Complete	Complete	Complete	Complete	Complete	*	*	*	*	*	*	*	*	*	*	*	*	*	*	*	*
OP610438	S450_1_Eil_Red_Ia	This publication	This publication	S450	1	clone	DOC	Eilat	Red sea	Eil	Red	29.502	34.9178	27.10.2019	2 m	Y	*	Amphistegina	lobifera	I	a	*	Partial	Complete	Complete	Complete	Complete	Complete	Complete	Complete	Complete	Complete	Complete	*	*	*	*	*	*	*	*	*	*	*	*	*	*	*	*
OP610439	S451_1_Eil_Red_Ia	This publication	This publication	S451	1	clone	DOC	Eilat	Red sea	Eil	Red	29.502	34.9178	27.10.2019	2 m	Y	*	Amphistegina	lobifera	I	a	*	Partial	Complete	Complete	Complete	Complete	Complete	Complete	Complete	Complete	Complete	Complete	*	*	*	*	*	*	*	*	*	*	*	*	*	*	*	*
OP610440	S469_1_Avo_Med_Ia	This publication	This publication	S469	1	clone	DOC	Avola	Mediterranean sea	Avo	Med	36.884	15.1403	23.09.2019	1.5 m	Y	*	Amphistegina	lobifera	I	a	*	Partial	Complete	Complete	Complete	Complete	Complete	Complete	Complete	Complete	Complete	Complete	*	*	*	*	*	*	*	*	*	*	*	*	*	*	*	*
OP610441	S443_9_Eil_Red_Ia	This publication	This publication	S443	9	clone	DOC	Eilat	Red sea	Eil	Red	29.502	34.9177	27.10.2019	1 m	Y	*	Amphistegina	lobifera	I	a	*	Partial	Complete	Complete	Complete	Complete	Complete	Complete	Complete	Complete	Complete	Complete	*	*	*	*	*	*	*	*	*	*	*	*	*	*	*	*
OP610442	S446_14_Eil_Red_Ia	This publication	This publication	S446	14	clone	DOC	Eilat	Red sea	Eil	Red	29.502	34.9177	27.10.2019	1 m	Y	*	Amphistegina	lobifera	I	a	*	Partial	Complete	Complete	Complete	Complete	Complete	Complete	Complete	Complete	Complete	Complete	*	*	*	*	*	*	*	*	*	*	*	*	*	*	*	*
OP610443	S446_2_Eil_Red_Ia	This publication	This publication	S446	2	clone	DOC	Eilat	Red sea	Eil	Red	29.502	34.9177	27.10.2019	1 m	Y	*	Amphistegina	lobifera	I	a	*	Partial	Complete	Complete	Complete	Complete	Complete	Complete	Complete	Complete	Complete	Complete	*	*	*	*	*	*	*	*	*	*	*	*	*	*	*	*
OP610444	S450_2_Eil_Red_Ia	This publication	This publication	S450	2	clone	DOC	Eilat	Red sea	Eil	Red	29.502	34.9178	27.10.2019	2 m	Y	*	Amphistegina	lobifera	I	a	*	Partial	Complete	Complete	Complete	Complete	Complete	Complete	Complete	Complete	Complete	Complete	*	*	*	*	*	*	*	*	*	*	*	*	*	*	*	*
OP610445	S451_2_Eil_Red_Ia	This publication	This publication	S451	2	clone	DOC	Eilat	Red sea	Eil	Red	29.502	34.9178	27.10.2019	2 m	Y	*	Amphistegina	lobifera	I	a	*	Partial	Complete	Complete	Complete	Complete	Complete	Complete	Complete	Complete	Complete	Complete	*	*	*	*	*	*	*	*	*	*	*	*	*	*	*	*
OP610446	S469_2_Avo_Med_Ia	This publication	This publication	S469	2	clone	DOC	Avola	Mediterranean sea	Avo	Med	36.884	15.1403	23.09.2019	1.5 m	Y	*	Amphistegina	lobifera	I	a	*	Partial	Complete	Complete	Complete	Complete	Complete	Complete	Complete	Complete	Complete	Complete	*	*	*	*	*	*	*	*	*	*	*	*	*	*	*	*
OP610447	S443_10_Eil_Red_Ia	This publication	This publication	S443	10	clone	DOC	Eilat	Red sea	Eil	Red	29.502	34.9177	27.10.2019	1 m	Y	*	Amphistegina	lobifera	I	a	*	Partial	Complete	Complete	Complete	Complete	Complete	Complete	Complete	Complete	Complete	Complete	*	*	*	*	*	*	*	*	*	*	*	*	*	*	*	*
OP610448	S446_15_Eil_Red_Ia	This publication	This publication	S446	15	clone	DOC	Eilat	Red sea	Eil	Red	29.502	34.9177	27.10.2019	1 m	Y	*	Amphistegina	lobifera	I	a	*	Partial	Complete	Complete	Complete	Complete	Complete	Complete	Complete	Complete	Complete	Complete	*	*	*	*	*	*	*	*	*	*	*	*	*	*	*	*
OP610449	S491_1_Shi_Med_Ia	This publication	This publication	S491	1	clone	DOC	Shikmona	Mediterranean sea	Shi	Med	32.8258	34.955	23.10.2019	0.5 m	Y	*	Amphistegina	lobifera	I	a	*	Partial	Complete	Complete	Complete	Complete	Complete	Complete	Complete	Complete	Complete	Complete	*	*	*	*	*	*	*	*	*	*	*	*	*	*	*	*
OP610450	S491_9_Shi_Med_Ia	This publication	This publication	S491	9	clone	DOC	Shikmona	Mediterranean sea	Shi	Med	32.8258	34.955	23.10.2019	0.5 m	Y	*	Amphistegina	lobifera	I	a	*	Partial	Complete	Complete	Complete	Complete	Complete	Complete	Complete	Complete	Complete	Complete	*	*	*	*	*	*	*	*	*	*	*	*	*	*	*	*
OP610451	S496_7_Shi_Med_Ia	This publication	This publication	S496	7	clone	DOC	Shikmona	Mediterranean sea	Shi	Med	32.8258	34.955	23.10.2019	0.5 m	Y	*	Amphistegina	lobifera	I	a	*	Partial	Complete	Complete	Complete	Complete	Complete	Complete	Complete	Complete	Complete	Complete	*	*	*	*	*	*	*	*	*	*	*	*	*	*	*	*
OP610452	S460_13_Avo_Med_Ia	This publication	This publication	S460	13	clone	DOC	Avola	Mediterranean sea	Avo	Med	36.8836	15.1396	23.09.2019	0.5 m	Y	*	Amphistegina	lobifera	I	a	*	Partial	Complete	Complete	Complete	Complete	Complete	Complete	Complete	Complete	Complete	Complete	*	*	*	*	*	*	*	*	*	*	*	*	*	*	*	*
OP610453	S464_11_Avo_Med_Ia	This publication	This publication	S464	11	clone	DOC	Avola	Mediterranean sea	Avo	Med	36.8836	15.1396	23.09.2019	0.5 m	Y	*	Amphistegina	lobifera	I	a	*	Partial	Complete	Complete	Complete	Complete	Complete	Complete	Complete	Complete	Complete	Complete	*	*	*	*	*	*	*	*	*	*	*	*	*	*	*	*
OP610454	S478_11_Ple_Med_Ia	This publication	This publication	S478	11	clone	DOC	Plemmirio	Mediterranean sea	Ple	Med	37.0397	15.3065	20.09.2019	2 m	Y	*	Amphistegina	lobifera	I	a	*	Partial	Complete	Complete	Complete	Complete	Complete	Complete	Complete	Complete	Complete	Complete	*	*	*	*	*	*	*	*	*	*	*	*	*	*	*	*
OP610455	S491_2_Shi_Med_Ia	This publication	This publication	S491	2	clone	DOC	Shikmona	Mediterranean sea	Shi	Med	32.8258	34.955	23.10.2019	0.5 m	Y	*	Amphistegina	lobifera	I	a	*	Partial	Complete	Complete	Complete	Complete	Complete	Complete	Complete	Complete	Complete	Complete	*	*	*	*	*	*	*	*	*	*	*	*	*	*	*	*
OP610456	S491_10_Shi_Med_Ia	This publication	This publication	S491	10	clone	DOC	Shikmona	Mediterranean sea	Shi	Med	32.8258	34.955	23.10.2019	0.5 m	Y	*	Amphistegina	lobifera	I	a	*	Partial	Complete	Complete	Complete	Complete	Complete	Complete	Complete	Complete	Complete	Complete	*	*	*	*	*	*	*	*	*	*	*	*	*	*	*	*
OP610457	S496_8_Shi_Med_Ia	This publication	This publication	S496	8	clone	DOC	Shikmona	Mediterranean sea	Shi	Med	32.8258	34.955	23.10.2019	0.5 m	Y	*	Amphistegina	lobifera	I	a	*	Partial	Complete	Complete	Complete	Complete	Complete	Complete	Complete	Complete	Complete	Complete	*	*	*	*	*	*	*	*	*	*	*	*	*	*	*	*
OP610458	S460_14_Avo_Med_Ia	This publication	This publication	S460	14	clone	DOC	Avola	Mediterranean sea	Avo	Med	36.8836	15.1396	23.09.2019	0.5 m	Y	*	Amphistegina	lobifera	I	a	*	Partial	Complete	Complete	Complete	Complete	Complete	Complete	Complete	Complete	Complete	Complete	*	*	*	*	*	*	*	*	*	*	*	*	*	*	*	*
OP610459	S464_12_Avo_Med_Ia	This publication	This publication	S464	12	clone	DOC	Avola	Mediterranean sea	Avo	Med	36.8836	15.1396	23.09.2019	0.5 m	Y	*	Amphistegina	lobifera	I	a	*	Partial	Complete	Complete	Complete	Complete	Complete	Complete	Complete	Complete	Complete	Complete	*	*	*	*	*	*	*	*	*	*	*	*	*	*	*	*
OP610460	S478_12_Ple_Med_Ia	This publication	This publication	S478	12	clone	DOC	Plemmirio	Mediterranean sea	Ple	Med	37.0397	15.3065	20.09.2019	2 m	Y	*	Amphistegina	lobifera	I	a	*	Partial	Complete	Complete	Complete	Complete	Complete	Complete	Complete	Complete	Complete	Complete	*	*	*	*	*	*	*	*	*	*	*	*	*	*	*	*
OP610461	S491_3_Shi_Med_Ia	This publication	This publication	S491	3	clone	DOC	Shikmona	Mediterranean sea	Shi	Med	32.8258	34.955	23.10.2019	0.5 m	Y	*	Amphistegina	lobifera	I	a	*	Partial	Complete	Complete	Complete	Complete	Complete	Complete	Complete	Complete	Complete	Complete	*	*	*	*	*	*	*	*	*	*	*	*	*	*	*	*
OP610462	S496_1_Shi_Med_Ia	This publication	This publication	S496	1	clone	DOC	Shikmona	Mediterranean sea	Shi	Med	32.8258	34.955	23.10.2019	0.5 m	Y	*	Amphistegina	lobifera	I	a	*	Partial	Complete	Complete	Complete	Complete	Complete	Complete	Complete	Complete	Complete	Complete	*	*	*	*	*	*	*	*	*	*	*	*	*	*	*	*
OP610463	S460_15_Avo_Med_Ia	This publication	This publication	S460	15	clone	DOC	Avola	Mediterranean sea	Avo	Med	36.8836	15.1396	23.09.2019	0.5 m	Y	*	Amphistegina	lobifera	I	a	*	Partial	Complete	Complete	Complete	Complete	Complete	Complete	Complete	Complete	Complete	Complete	*	*	*	*	*	*	*	*	*	*	*	*	*	*	*	*
OP610464	S464_13_Avo_Med_Ia	This publication	This publication	S464	13	clone	DOC	Avola	Mediterranean sea	Avo	Med	36.8836	15.1396	23.09.2019	0.5 m	Y	*	Amphistegina	lobifera	I	a	*	Partial	Complete	Complete	Complete	Complete	Complete	Complete	Complete	Complete	Complete	Complete	*	*	*	*	*	*	*	*	*	*	*	*	*	*	*	*
OP610465	S478_13_Ple_Med_Ia	This publication	This publication	S478	13	clone	DOC	Plemmirio	Mediterranean sea	Ple	Med	37.0397	15.3065	20.09.2019	2 m	Y	*	Amphistegina	lobifera	I	a	*	Partial	Complete	Complete	Complete	Complete	Complete	Complete	Complete	Complete	Complete	Complete	*	*	*	*	*	*	*	*	*	*	*	*	*	*	*	*
OP610466	S491_4_Shi_Med_Ia	This publication	This publication	S491	4	clone	DOC	Shikmona	Mediterranean sea	Shi	Med	32.8258	34.955	23.10.2019	0.5 m	Y	*	Amphistegina	lobifera	I	a	*	Partial	Complete	Complete	Complete	Complete	Complete	Complete	Complete	Complete	Complete	Complete	*	*	*	*	*	*	*	*	*	*	*	*	*	*	*	*
OP610467	S496_2_Shi_Med_Ia	This publication	This publication	S496	2	clone	DOC	Shikmona	Mediterranean sea	Shi	Med	32.8258	34.955	23.10.2019	0.5 m	Y	*	Amphistegina	lobifera	I	a	*	Partial	Complete	Complete	Complete	Complete	Complete	Complete	Complete	Complete	Complete	Complete	*	*	*	*	*	*	*	*	*	*	*	*	*	*	*	*
OP610468	S496_10_Shi_Med_Ia	This publication	This publication	S496	10	clone	DOC	Shikmona	Mediterranean sea	Shi	Med	32.8258	34.955	23.10.2019	0.5 m	Y	*	Amphistegina	lobifera	I	a	*	Partial	Complete	Complete	Complete	Complete	Complete	Complete	Complete	Complete	Complete	Complete	*	*	*	*	*	*	*	*	*	*	*	*	*	*	*	*
OP610469	S460_16_Avo_Med_Ia	This publication	This publication	S460	16	clone	DOC	Avola	Mediterranean sea	Avo	Med	36.8836	15.1396	23.09.2019	0.5 m	Y	*	Amphistegina	lobifera	I	a	*	Partial	Complete	Complete	Complete	Complete	Complete	Complete	Complete	Complete	Complete	Complete	*	*	*	*	*	*	*	*	*	*	*	*	*	*	*	*
OP610470	S464_14_Avo_Med_Ia	This publication	This publication	S464	14	clone	DOC	Avola	Mediterranean sea	Avo	Med	36.8836	15.1396	23.09.2019	0.5 m	Y	*	Amphistegina	lobifera	I	a	*	Partial	Complete	Complete	Complete	Complete	Complete	Complete	Complete	Complete	Complete	Complete	*	*	*	*	*	*	*	*	*	*	*	*	*	*	*	*
OP610471	S478_14_Ple_Med_Ia	This publication	This publication	S478	14	clone	DOC	Plemmirio	Mediterranean sea	Ple	Med	37.0397	15.3065	20.09.2019	2 m	Y	*	Amphistegina	lobifera	I	a	*	Partial	Complete	Complete	Complete	Complete	Complete	Complete	Complete	Complete	Complete	Complete	*	*	*	*	*	*	*	*	*	*	*	*	*	*	*	*
OP610472	S491_5_Shi_Med_Ia	This publication	This publication	S491	5	clone	DOC	Shikmona	Mediterranean sea	Shi	Med	32.8258	34.955	23.10.2019	0.5 m	Y	*	Amphistegina	lobifera	I	a	*	Partial	Complete	Complete	Complete	Complete	Complete	Complete	Complete	Complete	Complete	Complete	*	*	*	*	*	*	*	*	*	*	*	*	*	*	*	*
OP610473	S496_3_Shi_Med_Ia	This publication	This publication	S496	3	clone	DOC	Shikmona	Mediterranean sea	Shi	Med	32.8258	34.955	23.10.2019	0.5 m	Y	*	Amphistegina	lobifera	I	a	*	Partial	Complete	Complete	Complete	Complete	Complete	Complete	Complete	Complete	Complete	Complete	*	*	*	*	*	*	*	*	*	*	*	*	*	*	*	*
OP610474	S460_9_Avo_Med_Ia	This publication	This publication	S460	9	clone	DOC	Avola	Mediterranean sea	Avo	Med	36.8836	15.1396	23.09.2019	0.5 m	Y	*	Amphistegina	lobifera	I	a	*	Partial	Complete	Complete	Complete	Complete	Complete	Complete	Complete	Complete	Complete	Complete	*	*	*	*	*	*	*	*	*	*	*	*	*	*	*	*
OP610475	S460_17_Avo_Med_Ia	This publication	This publication	S460	17	clone	DOC	Avola	Mediterranean sea	Avo	Med	36.8836	15.1396	23.09.2019	0.5 m	Y	*	Amphistegina	lobifera	I	a	*	Partial	Complete	Complete	Complete	Complete	Complete	Complete	Complete	Complete	Complete	Complete	*	*	*	*	*	*	*	*	*	*	*	*	*	*	*	*
OP610476	S464_15_Avo_Med_Ia	This publication	This publication	S464	15	clone	DOC	Avola	Mediterranean sea	Avo	Med	36.8836	15.1396	23.09.2019	0.5 m	Y	*	Amphistegina	lobifera	I	a	*	Partial	Complete	Complete	Complete	Complete	Complete	Complete	Complete	Complete	Complete	Complete	*	*	*	*	*	*	*	*	*	*	*	*	*	*	*	*
OP610477	S478_15_Ple_Med_Ia	This publication	This publication	S478	15	clone	DOC	Plemmirio	Mediterranean sea	Ple	Med	37.0397	15.3065	20.09.2019	2 m	Y	*	Amphistegina	lobifera	I	a	*	Partial	Complete	Complete	Complete	Complete	Complete	Complete	Complete	Complete	Complete	Complete	*	*	*	*	*	*	*	*	*	*	*	*	*	*	*	*
OP610478	S491_6_Shi_Med_Ia	This publication	This publication	S491	6	clone	DOC	Shikmona	Mediterranean sea	Shi	Med	32.8258	34.955	23.10.2019	0.5 m	Y	*	Amphistegina	lobifera	I	a	*	Partial	Complete	Complete	Complete	Complete	Complete	Complete	Complete	Complete	Complete	Complete	*	*	*	*	*	*	*	*	*	*	*	*	*	*	*	*
OP610479	S496_4_Shi_Med_Ia	This publication	This publication	S496	4	clone	DOC	Shikmona	Mediterranean sea	Shi	Med	32.8258	34.955	23.10.2019	0.5 m	Y	*	Amphistegina	lobifera	I	a	*	Partial	Complete	Complete	Complete	Complete	Complete	Complete	Complete	Complete	Complete	Complete	*	*	*	*	*	*	*	*	*	*	*	*	*	*	*	*
OP610480	S460_10_Avo_Med_Ia	This publication	This publication	S460	10	clone	DOC	Avola	Mediterranean sea	Avo	Med	36.8836	15.1396	23.09.2019	0.5 m	Y	*	Amphistegina	lobifera	I	a	*	Partial	Complete	Complete	Complete	Complete	Complete	Complete	Complete	Complete	Complete	Complete	*	*	*	*	*	*	*	*	*	*	*	*	*	*	*	*
OP610481	S460_18_Avo_Med_Ia	This publication	This publication	S460	18	clone	DOC	Avola	Mediterranean sea	Avo	Med	36.8836	15.1396	23.09.2019	0.5 m	Y	*	Amphistegina	lobifera	I	a	*	Partial	Complete	Complete	Complete	Complete	Complete	Complete	Complete	Complete	Complete	Complete	*	*	*	*	*	*	*	*	*	*	*	*	*	*	*	*
OP610482	S464_16_Avo_Med_Ia	This publication	This publication	S464	16	clone	DOC	Avola	Mediterranean sea	Avo	Med	36.8836	15.1396	23.09.2019	0.5 m	Y	*	Amphistegina	lobifera	I	a	*	Partial	Complete	Complete	Complete	Complete	Complete	Complete	Complete	Complete	Complete	Complete	*	*	*	*	*	*	*	*	*	*	*	*	*	*	*	*
OP610483	S478_16_Ple_Med_Ia	This publication	This publication	S478	16	clone	DOC	Plemmirio	Mediterranean sea	Ple	Med	37.0397	15.3065	20.09.2019	2 m	Y	*	Amphistegina	lobifera	I	a	*	Partial	Complete	Complete	Complete	Complete	Complete	Complete	Complete	Complete	Complete	Complete	*	*	*	*	*	*	*	*	*	*	*	*	*	*	*	*
OP610484	S491_7_Shi_Med_Ia	This publication	This publication	S491	7	clone	DOC	Shikmona	Mediterranean sea	Shi	Med	32.8258	34.955	23.10.2019	0.5 m	Y	*	Amphistegina	lobifera	I	a	*	Partial	Complete	Complete	Complete	Complete	Complete	Complete	Complete	Complete	Complete	Complete	*	*	*	*	*	*	*	*	*	*	*	*	*	*	*	*
OP610485	S496_5_Shi_Med_Ia	This publication	This publication	S496	5	clone	DOC	Shikmona	Mediterranean sea	Shi	Med	32.8258	34.955	23.10.2019	0.5 m	Y	*	Amphistegina	lobifera	I	a	*	Partial	Complete	Complete	Complete	Complete	Complete	Complete	Complete	Complete	Complete	Complete	*	*	*	*	*	*	*	*	*	*	*	*	*	*	*	*
OP610486	S460_11_Avo_Med_Ia	This publication	This publication	S460	11	clone	DOC	Avola	Mediterranean sea	Avo	Med	36.8836	15.1396	23.09.2019	0.5 m	Y	*	Amphistegina	lobifera	I	a	*	Partial	Complete	Complete	Complete	Complete	Complete	Complete	Complete	Complete	Complete	Complete	*	*	*	*	*	*	*	*	*	*	*	*	*	*	*	*
OP610487	S464_9_Avo_Med_Ia	This publication	This publication	S464	9	clone	DOC	Avola	Mediterranean sea	Avo	Med	36.8836	15.1396	23.09.2019	0.5 m	Y	*	Amphistegina	lobifera	I	a	*	Partial	Complete	Complete	Complete	Complete	Complete	Complete	Complete	Complete	Complete	Complete	*	*	*	*	*	*	*	*	*	*	*	*	*	*	*	*
OP610488	S478_9_Ple_Med_Ia	This publication	This publication	S478	9	clone	DOC	Plemmirio	Mediterranean sea	Ple	Med	37.0397	15.3065	20.09.2019	2 m	Y	*	Amphistegina	lobifera	I	a	*	Partial	Complete	Complete	Complete	Complete	Complete	Complete	Complete	Complete	Complete	Complete	*	*	*	*	*	*	*	*	*	*	*	*	*	*	*	*
OP610489	S478_17_Ple_Med_Ia	This publication	This publication	S478	17	clone	DOC	Plemmirio	Mediterranean sea	Ple	Med	37.0397	15.3065	20.09.2019	2 m	Y	*	Amphistegina	lobifera	I	a	*	Partial	Complete	Complete	Complete	Complete	Complete	Complete	Complete	Complete	Complete	Complete	*	*	*	*	*	*	*	*	*	*	*	*	*	*	*	*
OP610490	S491_8_Shi_Med_Ia	This publication	This publication	S491	8	clone	DOC	Shikmona	Mediterranean sea	Shi	Med	32.8258	34.955	23.10.2019	0.5 m	Y	*	Amphistegina	lobifera	I	a	*	Partial	Complete	Complete	Complete	Complete	Complete	Complete	Complete	Complete	Complete	Complete	*	*	*	*	*	*	*	*	*	*	*	*	*	*	*	*
OP610491	S496_6_Shi_Med_Ia	This publication	This publication	S496	6	clone	DOC	Shikmona	Mediterranean sea	Shi	Med	32.8258	34.955	23.10.2019	0.5 m	Y	*	Amphistegina	lobifera	I	a	*	Partial	Complete	Complete	Complete	Complete	Complete	Complete	Complete	Complete	Complete	Complete	*	*	*	*	*	*	*	*	*	*	*	*	*	*	*	*
OP610492	S460_12_Avo_Med_Ia	This publication	This publication	S460	12	clone	DOC	Avola	Mediterranean sea	Avo	Med	36.8836	15.1396	23.09.2019	0.5 m	Y	*	Amphistegina	lobifera	I	a	*	Partial	Complete	Complete	Complete	Complete	Complete	Complete	Complete	Complete	Complete	Complete	*	*	*	*	*	*	*	*	*	*	*	*	*	*	*	*
OP610493	S464_10_Avo_Med_Ia	This publication	This publication	S464	10	clone	DOC	Avola	Mediterranean sea	Avo	Med	36.8836	15.1396	23.09.2019	0.5 m	Y	*	Amphistegina	lobifera	I	a	*	Partial	Complete	Complete	Complete	Complete	Complete	Complete	Complete	Complete	Complete	Complete	*	*	*	*	*	*	*	*	*	*	*	*	*	*	*	*
OP610494	S478_10_Ple_Med_Ia	This publication	This publication	S478	10	clone	DOC	Plemmirio	Mediterranean sea	Ple	Med	37.0397	15.3065	20.09.2019	2 m	Y	*	Amphistegina	lobifera	I	a	*	Partial	Complete	Complete	Complete	Complete	Complete	Complete	Complete	Complete	Complete	Complete	*	*	*	*	*	*	*	*	*	*	*	*	*	*	*	*
OP610495	S481_9_Ple_Med_Ia	This publication	This publication	S481	9	clone	DOC	Plemmirio	Mediterranean sea	Ple	Med	37.0397	15.3065	20.09.2019	2 m	Y	*	Amphistegina	lobifera	I	a	*	Partial	Complete	Complete	Complete	Complete	Complete	Complete	Complete	Complete	Complete	Complete	*	*	*	*	*	*	*	*	*	*	*	*	*	*	*	*
OP610496	S481_10_Ple_Med_Ia	This publication	This publication	S481	10	clone	DOC	Plemmirio	Mediterranean sea	Ple	Med	37.0397	15.3065	20.09.2019	2 m	Y	*	Amphistegina	lobifera	I	a	*	Partial	Complete	Complete	Complete	Complete	Complete	Complete	Complete	Complete	Complete	Complete	*	*	*	*	*	*	*	*	*	*	*	*	*	*	*	*
OP610497	S469_10_Avo_Med_Ia	This publication	This publication	S469	10	clone	DOC	Avola	Mediterranean sea	Avo	Med	36.884	15.1403	23.09.2019	1.5 m	Y	*	Amphistegina	lobifera	I	a	*	Partial	Complete	Complete	Complete	Complete	Complete	Complete	Complete	Complete	Complete	Complete	*	*	*	*	*	*	*	*	*	*	*	*	*	*	*	*
OP610498	S469_18_Avo_Med_Ia	This publication	This publication	S469	18	clone	DOC	Avola	Mediterranean sea	Avo	Med	36.884	15.1403	23.09.2019	1.5 m	Y	*	Amphistegina	lobifera	I	a	*	Partial	Complete	Complete	Complete	Complete	Complete	Complete	Complete	Complete	Complete	Complete	*	*	*	*	*	*	*	*	*	*	*	*	*	*	*	*
OP610499	S480_14_Ple_Med_Ia	This publication	This publication	S480	14	clone	DOC	Plemmirio	Mediterranean sea	Ple	Med	37.0397	15.3065	20.09.2019	2 m	Y	*	Amphistegina	lobifera	I	a	*	Partial	Complete	Complete	Complete	Complete	Complete	Complete	Complete	Complete	Complete	Complete	*	*	*	*	*	*	*	*	*	*	*	*	*	*	*	*
OP610500	S483_12_Ple_Med_Ia	This publication	This publication	S483	12	clone	DOC	Plemmirio	Mediterranean sea	Ple	Med	37.0397	15.3065	20.09.2019	2 m	Y	*	Amphistegina	lobifera	I	a	*	Partial	Complete	Complete	Complete	Complete	Complete	Complete	Complete	Complete	Complete	Complete	*	*	*	*	*	*	*	*	*	*	*	*	*	*	*	*
OP610501	S446_16_Eil_Red_Ia	This publication	This publication	S446	16	clone	DOC	Eilat	Red sea	Eil	Red	29.502	34.9177	27.10.2019	1 m	Y	*	Amphistegina	lobifera	I	a	*	Partial	Complete	Complete	Complete	Complete	Complete	Complete	Complete	Complete	Complete	Complete	*	*	*	*	*	*	*	*	*	*	*	*	*	*	*	*
OP610502	S481_11_Ple_Med_Ia	This publication	This publication	S481	11	clone	DOC	Plemmirio	Mediterranean sea	Ple	Med	37.0397	15.3065	20.09.2019	2 m	Y	*	Amphistegina	lobifera	I	a	*	Partial	Complete	Complete	Complete	Complete	Complete	Complete	Complete	Complete	Complete	Complete	*	*	*	*	*	*	*	*	*	*	*	*	*	*	*	*
OP610503	S469_11_Avo_Med_Ia	This publication	This publication	S469	11	clone	DOC	Avola	Mediterranean sea	Avo	Med	36.884	15.1403	23.09.2019	1.5 m	Y	*	Amphistegina	lobifera	I	a	*	Partial	Complete	Complete	Complete	Complete	Complete	Complete	Complete	Complete	Complete	Complete	*	*	*	*	*	*	*	*	*	*	*	*	*	*	*	*
OP610504	S469_19_Avo_Med_Ia	This publication	This publication	S469	19	clone	DOC	Avola	Mediterranean sea	Avo	Med	36.884	15.1403	23.09.2019	1.5 m	Y	*	Amphistegina	lobifera	I	a	*	Partial	Complete	Complete	Complete	Complete	Complete	Complete	Complete	Complete	Complete	Complete	*	*	*	*	*	*	*	*	*	*	*	*	*	*	*	*
OP610505	S480_15_Ple_Med_Ia	This publication	This publication	S480	15	clone	DOC	Plemmirio	Mediterranean sea	Ple	Med	37.0397	15.3065	20.09.2019	2 m	Y	*	Amphistegina	lobifera	I	a	*	Partial	Complete	Complete	Complete	Complete	Complete	Complete	Complete	Complete	Complete	Complete	*	*	*	*	*	*	*	*	*	*	*	*	*	*	*	*
OP610506	S483_13_Ple_Med_Ia	This publication	This publication	S483	13	clone	DOC	Plemmirio	Mediterranean sea	Ple	Med	37.0397	15.3065	20.09.2019	2 m	Y	*	Amphistegina	lobifera	I	a	*	Partial	Complete	Complete	Complete	Complete	Complete	Complete	Complete	Complete	Complete	Complete	*	*	*	*	*	*	*	*	*	*	*	*	*	*	*	*
OP610507	S451_9_Eil_Red_Ia	This publication	This publication	S451	9	clone	DOC	Eilat	Red sea	Eil	Red	29.502	34.9178	27.10.2019	2 m	Y	*	Amphistegina	lobifera	I	a	*	Partial	Complete	Complete	Complete	Complete	Complete	Complete	Complete	Complete	Complete	Complete	*	*	*	*	*	*	*	*	*	*	*	*	*	*	*	*
OP610508	S481_12_Ple_Med_Ia	This publication	This publication	S481	12	clone	DOC	Plemmirio	Mediterranean sea	Ple	Med	37.0397	15.3065	20.09.2019	2 m	Y	*	Amphistegina	lobifera	I	a	*	Partial	Complete	Complete	Complete	Complete	Complete	Complete	Complete	Complete	Complete	Complete	*	*	*	*	*	*	*	*	*	*	*	*	*	*	*	*
OP610509	S469_12_Avo_Med_Ia	This publication	This publication	S469	12	clone	DOC	Avola	Mediterranean sea	Avo	Med	36.884	15.1403	23.09.2019	1.5 m	Y	*	Amphistegina	lobifera	I	a	*	Partial	Complete	Complete	Complete	Complete	Complete	Complete	Complete	Complete	Complete	Complete	*	*	*	*	*	*	*	*	*	*	*	*	*	*	*	*
OP610510	S469_20_Avo_Med_Ia	This publication	This publication	S469	20	clone	DOC	Avola	Mediterranean sea	Avo	Med	36.884	15.1403	23.09.2019	1.5 m	Y	*	Amphistegina	lobifera	I	a	*	Partial	Complete	Complete	Complete	Complete	Complete	Complete	Complete	Complete	Complete	Complete	*	*	*	*	*	*	*	*	*	*	*	*	*	*	*	*
OP610511	S480_16_Ple_Med_Ia	This publication	This publication	S480	16	clone	DOC	Plemmirio	Mediterranean sea	Ple	Med	37.0397	15.3065	20.09.2019	2 m	Y	*	Amphistegina	lobifera	I	a	*	Partial	Complete	Complete	Complete	Complete	Complete	Complete	Complete	Complete	Complete	Complete	*	*	*	*	*	*	*	*	*	*	*	*	*	*	*	*
OP610512	S483_14_Ple_Med_Ia	This publication	This publication	S483	14	clone	DOC	Plemmirio	Mediterranean sea	Ple	Med	37.0397	15.3065	20.09.2019	2 m	Y	*	Amphistegina	lobifera	I	a	*	Partial	Complete	Complete	Complete	Complete	Complete	Complete	Complete	Complete	Complete	Complete	*	*	*	*	*	*	*	*	*	*	*	*	*	*	*	*
OP610513	S451_10_Eil_Red_Ia	This publication	This publication	S451	10	clone	DOC	Eilat	Red sea	Eil	Red	29.502	34.9178	27.10.2019	2 m	Y	*	Amphistegina	lobifera	I	a	*	Partial	Complete	Complete	Complete	Complete	Complete	Complete	Complete	Complete	Complete	Complete	*	*	*	*	*	*	*	*	*	*	*	*	*	*	*	*
OP610514	S481_13_Ple_Med_Ia	This publication	This publication	S481	13	clone	DOC	Plemmirio	Mediterranean sea	Ple	Med	37.0397	15.3065	20.09.2019	2 m	Y	*	Amphistegina	lobifera	I	a	*	Partial	Complete	Complete	Complete	Complete	Complete	Complete	Complete	Complete	Complete	Complete	*	*	*	*	*	*	*	*	*	*	*	*	*	*	*	*
OP610515	S469_13_Avo_Med_Ia	This publication	This publication	S469	13	clone	DOC	Avola	Mediterranean sea	Avo	Med	36.884	15.1403	23.09.2019	1.5 m	Y	*	Amphistegina	lobifera	I	a	*	Partial	Complete	Complete	Complete	Complete	Complete	Complete	Complete	Complete	Complete	Complete	*	*	*	*	*	*	*	*	*	*	*	*	*	*	*	*
OP610516	S480_9_Ple_Med_Ia	This publication	This publication	S480	9	clone	DOC	Plemmirio	Mediterranean sea	Ple	Med	37.0397	15.3065	20.09.2019	2 m	Y	*	Amphistegina	lobifera	I	a	*	Partial	Complete	Complete	Complete	Complete	Complete	Complete	Complete	Complete	Complete	Complete	*	*	*	*	*	*	*	*	*	*	*	*	*	*	*	*
OP610517	S480_17_Ple_Med_Ia	This publication	This publication	S480	17	clone	DOC	Plemmirio	Mediterranean sea	Ple	Med	37.0397	15.3065	20.09.2019	2 m	Y	*	Amphistegina	lobifera	I	a	*	Partial	Complete	Complete	Complete	Complete	Complete	Complete	Complete	Complete	Complete	Complete	*	*	*	*	*	*	*	*	*	*	*	*	*	*	*	*
OP610518	S483_15_Ple_Med_Ia	This publication	This publication	S483	15	clone	DOC	Plemmirio	Mediterranean sea	Ple	Med	37.0397	15.3065	20.09.2019	2 m	Y	*	Amphistegina	lobifera	I	a	*	Partial	Complete	Complete	Complete	Complete	Complete	Complete	Complete	Complete	Complete	Complete	*	*	*	*	*	*	*	*	*	*	*	*	*	*	*	*
OP610519	S451_11_Eil_Red_Ia	This publication	This publication	S451	11	clone	DOC	Eilat	Red sea	Eil	Red	29.502	34.9178	27.10.2019	2 m	Y	*	Amphistegina	lobifera	I	a	*	Partial	Complete	Complete	Complete	Complete	Complete	Complete	Complete	Complete	Complete	Complete	*	*	*	*	*	*	*	*	*	*	*	*	*	*	*	*
OP610520	S481_14_Ple_Med_Ia	This publication	This publication	S481	14	clone	DOC	Plemmirio	Mediterranean sea	Ple	Med	37.0397	15.3065	20.09.2019	2 m	Y	*	Amphistegina	lobifera	I	a	*	Partial	Complete	Complete	Complete	Complete	Complete	Complete	Complete	Complete	Complete	Complete	*	*	*	*	*	*	*	*	*	*	*	*	*	*	*	*
OP610521	S469_14_Avo_Med_Ia	This publication	This publication	S469	14	clone	DOC	Avola	Mediterranean sea	Avo	Med	36.884	15.1403	23.09.2019	1.5 m	Y	*	Amphistegina	lobifera	I	a	*	Partial	Complete	Complete	Complete	Complete	Complete	Complete	Complete	Complete	Complete	Complete	*	*	*	*	*	*	*	*	*	*	*	*	*	*	*	*
OP610522	S480_10_Ple_Med_Ia	This publication	This publication	S480	10	clone	DOC	Plemmirio	Mediterranean sea	Ple	Med	37.0397	15.3065	20.09.2019	2 m	Y	*	Amphistegina	lobifera	I	a	*	Partial	Complete	Complete	Complete	Complete	Complete	Complete	Complete	Complete	Complete	Complete	*	*	*	*	*	*	*	*	*	*	*	*	*	*	*	*
OP610523	S480_18_Ple_Med_Ia	This publication	This publication	S480	18	clone	DOC	Plemmirio	Mediterranean sea	Ple	Med	37.0397	15.3065	20.09.2019	2 m	Y	*	Amphistegina	lobifera	I	a	*	Partial	Complete	Complete	Complete	Complete	Complete	Complete	Complete	Complete	Complete	Complete	*	*	*	*	*	*	*	*	*	*	*	*	*	*	*	*
OP610524	S483_16_Ple_Med_Ia	This publication	This publication	S483	16	clone	DOC	Plemmirio	Mediterranean sea	Ple	Med	37.0397	15.3065	20.09.2019	2 m	Y	*	Amphistegina	lobifera	I	a	*	Partial	Complete	Complete	Complete	Complete	Complete	Complete	Complete	Complete	Complete	Complete	*	*	*	*	*	*	*	*	*	*	*	*	*	*	*	*
OP610525	S451_12_Eil_Red_Ia	This publication	This publication	S451	12	clone	DOC	Eilat	Red sea	Eil	Red	29.502	34.9178	27.10.2019	2 m	Y	*	Amphistegina	lobifera	I	a	*	Partial	Complete	Complete	Complete	Complete	Complete	Complete	Complete	Complete	Complete	Complete	*	*	*	*	*	*	*	*	*	*	*	*	*	*	*	*
OP610526	S481_15_Ple_Med_Ia	This publication	This publication	S481	15	clone	DOC	Plemmirio	Mediterranean sea	Ple	Med	37.0397	15.3065	20.09.2019	2 m	Y	*	Amphistegina	lobifera	I	a	*	Partial	Complete	Complete	Complete	Complete	Complete	Complete	Complete	Complete	Complete	Complete	*	*	*	*	*	*	*	*	*	*	*	*	*	*	*	*
OP610527	S469_15_Avo_Med_Ia	This publication	This publication	S469	15	clone	DOC	Avola	Mediterranean sea	Avo	Med	36.884	15.1403	23.09.2019	1.5 m	Y	*	Amphistegina	lobifera	I	a	*	Partial	Complete	Complete	Complete	Complete	Complete	Complete	Complete	Complete	Complete	Complete	*	*	*	*	*	*	*	*	*	*	*	*	*	*	*	*
OP610528	S480_11_Ple_Med_Ia	This publication	This publication	S480	11	clone	DOC	Plemmirio	Mediterranean sea	Ple	Med	37.0397	15.3065	20.09.2019	2 m	Y	*	Amphistegina	lobifera	I	a	*	Partial	Complete	Complete	Complete	Complete	Complete	Complete	Complete	Complete	Complete	Complete	*	*	*	*	*	*	*	*	*	*	*	*	*	*	*	*
OP610529	S483_9_Ple_Med_Ia	This publication	This publication	S483	9	clone	DOC	Plemmirio	Mediterranean sea	Ple	Med	37.0397	15.3065	20.09.2019	2 m	Y	*	Amphistegina	lobifera	I	a	*	Partial	Complete	Complete	Complete	Complete	Complete	Complete	Complete	Complete	Complete	Complete	*	*	*	*	*	*	*	*	*	*	*	*	*	*	*	*
OP610530	S483_17_Ple_Med_Ia	This publication	This publication	S483	17	clone	DOC	Plemmirio	Mediterranean sea	Ple	Med	37.0397	15.3065	20.09.2019	2 m	Y	*	Amphistegina	lobifera	I	a	*	Partial	Complete	Complete	Complete	Complete	Complete	Complete	Complete	Complete	Complete	Complete	*	*	*	*	*	*	*	*	*	*	*	*	*	*	*	*
OP610531	S451_13_Eil_Red_Ia	This publication	This publication	S451	13	clone	DOC	Eilat	Red sea	Eil	Red	29.502	34.9178	27.10.2019	2 m	Y	*	Amphistegina	lobifera	I	a	*	Partial	Complete	Complete	Complete	Complete	Complete	Complete	Complete	Complete	Complete	Complete	*	*	*	*	*	*	*	*	*	*	*	*	*	*	*	*
OP610532	S481_16_Ple_Med_Ia	This publication	This publication	S481	16	clone	DOC	Plemmirio	Mediterranean sea	Ple	Med	37.0397	15.3065	20.09.2019	2 m	Y	*	Amphistegina	lobifera	I	a	*	Partial	Complete	Complete	Complete	Complete	Complete	Complete	Complete	Complete	Complete	Complete	*	*	*	*	*	*	*	*	*	*	*	*	*	*	*	*
OP610533	S469_16_Avo_Med_Ia	This publication	This publication	S469	16	clone	DOC	Avola	Mediterranean sea	Avo	Med	36.884	15.1403	23.09.2019	1.5 m	Y	*	Amphistegina	lobifera	I	a	*	Partial	Complete	Complete	Complete	Complete	Complete	Complete	Complete	Complete	Complete	Complete	*	*	*	*	*	*	*	*	*	*	*	*	*	*	*	*
OP610534	S480_12_Ple_Med_Ia	This publication	This publication	S480	12	clone	DOC	Plemmirio	Mediterranean sea	Ple	Med	37.0397	15.3065	20.09.2019	2 m	Y	*	Amphistegina	lobifera	I	a	*	Partial	Complete	Complete	Complete	Complete	Complete	Complete	Complete	Complete	Complete	Complete	*	*	*	*	*	*	*	*	*	*	*	*	*	*	*	*
OP610535	S483_10_Ple_Med_Ia	This publication	This publication	S483	10	clone	DOC	Plemmirio	Mediterranean sea	Ple	Med	37.0397	15.3065	20.09.2019	2 m	Y	*	Amphistegina	lobifera	I	a	*	Partial	Complete	Complete	Complete	Complete	Complete	Complete	Complete	Complete	Complete	Complete	*	*	*	*	*	*	*	*	*	*	*	*	*	*	*	*
OP610536	S483_18_Ple_Med_Ia	This publication	This publication	S483	18	clone	DOC	Plemmirio	Mediterranean sea	Ple	Med	37.0397	15.3065	20.09.2019	2 m	Y	*	Amphistegina	lobifera	I	a	*	Partial	Complete	Complete	Complete	Complete	Complete	Complete	Complete	Complete	Complete	Complete	*	*	*	*	*	*	*	*	*	*	*	*	*	*	*	*
OP610537	S451_14_Eil_Red_Ia	This publication	This publication	S451	14	clone	DOC	Eilat	Red sea	Eil	Red	29.502	34.9178	27.10.2019	2 m	Y	*	Amphistegina	lobifera	I	a	*	Partial	Complete	Complete	Complete	Complete	Complete	Complete	Complete	Complete	Complete	Complete	*	*	*	*	*	*	*	*	*	*	*	*	*	*	*	*
OP610538	S469_9_Avo_Med_Ia	This publication	This publication	S469	9	clone	DOC	Avola	Mediterranean sea	Avo	Med	36.884	15.1403	23.09.2019	1.5 m	Y	*	Amphistegina	lobifera	I	a	*	Partial	Complete	Complete	Complete	Complete	Complete	Complete	Complete	Complete	Complete	Complete	*	*	*	*	*	*	*	*	*	*	*	*	*	*	*	*
OP610539	S469_17_Avo_Med_Ia	This publication	This publication	S469	17	clone	DOC	Avola	Mediterranean sea	Avo	Med	36.884	15.1403	23.09.2019	1.5 m	Y	*	Amphistegina	lobifera	I	a	*	Partial	Complete	Complete	Complete	Complete	Complete	Complete	Complete	Complete	Complete	Complete	*	*	*	*	*	*	*	*	*	*	*	*	*	*	*	*
OP610540	S480_13_Ple_Med_Ia	This publication	This publication	S480	13	clone	DOC	Plemmirio	Mediterranean sea	Ple	Med	37.0397	15.3065	20.09.2019	2 m	Y	*	Amphistegina	lobifera	I	a	*	Partial	Complete	Complete	Complete	Complete	Complete	Complete	Complete	Complete	Complete	Complete	*	*	*	*	*	*	*	*	*	*	*	*	*	*	*	*
OP610541	S483_11_Ple_Med_Ia	This publication	This publication	S483	11	clone	DOC	Plemmirio	Mediterranean sea	Ple	Med	37.0397	15.3065	20.09.2019	2 m	Y	*	Amphistegina	lobifera	I	a	*	Partial	Complete	Complete	Complete	Complete	Complete	Complete	Complete	Complete	Complete	Complete	*	*	*	*	*	*	*	*	*	*	*	*	*	*	*	*
OP610542	S483_19_Ple_Med_Ia	This publication	This publication	S483	19	clone	DOC	Plemmirio	Mediterranean sea	Ple	Med	37.0397	15.3065	20.09.2019	2 m	Y	*	Amphistegina	lobifera	I	a	*	Partial	Complete	Complete	Complete	Complete	Complete	Complete	Complete	Complete	Complete	Complete	*	*	*	*	*	*	*	*	*	*	*	*	*	*	*	*
OP610543	S451_15_Eil_Red_Ia	This publication	This publication	S451	15	clone	DOC	Eilat	Red sea	Eil	Red	29.502	34.9178	27.10.2019	2 m	Y	*	Amphistegina	lobifera	I	a	*	Partial	Complete	Complete	Complete	Complete	Complete	Complete	Complete	Complete	Complete	Complete	*	*	*	*	*	*	*	*	*	*	*	*	*	*	*	*
KX273972	C512_6_Eil_Red_Ia	Schmidt et al. (2016)	Weiner et al [2016]	C512	6	clone	GITC*	Eilat	Red sea	Eil	Red	29.5023	34.918	2013-10-26	0-5m	Y	ASSIGNED	Amphistegina	lobifera	I	a	*	Partial	Complete	Complete	Complete	Complete	Complete	Complete	Complete	Complete	Complete	Partial	37F_5	37-41_11	41F_60	39-43_16	43E_13	44-45_39	45E-47F_20	47-49_44	49E_49	131	323	33	258	8	1	52
KX273973	C512_8_Eil_Red_Ia	Schmidt et al. (2016)	Weiner et al [2016]	C512	8	clone	GITC*	Eilat	Red sea	Eil	Red	29.5023	34.918	2013-10-26	0-5m	N	ASSIGNED	Amphistegina	lobifera	I	a	*	Partial	Complete	Complete	Complete	Complete	Complete	Complete	Complete	Complete	Complete	Partial	37F_9	37-41_23	41F_60	39-43_14	43E_3	44-45_2	45E-47F_5	47-49_26	49E_50	1	19	33	5	5	15	2
KX273974	C517_3_Eil_Red_Ia	Schmidt et al. (2016)	Weiner et al [2016]	C517	3	clone	GITC*	Eilat	Red sea	Eil	Red	29.5023	34.918	2013-10-26	0-5m	Y	BASETYPE	Amphistegina	lobifera	I	a	7	Partial	Complete	Complete	Complete	Complete	Complete	Complete	Complete	Complete	Complete	Partial	37F_5	37-41_11	41F_81	39-43_16	43E_45	44-45_20	45E-47F_8	47-49_42	49E_43	131	323	10	258	13	22	7
KX273975	C552_4_Fal_Med_Ia	Schmidt et al. (2016)	Weiner et al [2016]	C552	4	clone	GITC*	Falasarna	Mediterranean sea	Fal	Med	35.4893	23.578	2014-06-27	0-5m	N	ASSIGNED	Amphistegina	lobifera	I	a	*	N/A	N/A	Partial	Complete	Complete	Complete	Complete	Complete	Partial	N/A	N/A	N/A	N/A	41F_53	39-43_14	43E_3	44-45_2	45E-47F_20	N/A	N/A	N/A	N/A	2	5	5	15	52
KX273979	C554_1_Fal_Med_Ia	Schmidt et al. (2016)	Weiner et al [2016]	C554	1	clone	GITC*	Falasarna	Mediterranean sea	Fal	Med	35.4893	23.578	2014-06-27	0-5m	N	ASSIGNED	Amphistegina	lobifera	I	a	*	Partial	Complete	Complete	Complete	Complete	Complete	Complete	Complete	Complete	Complete	Partial	37F_5	37-41_23	41F_6	39-43_18	43E_46	44-45_43	45E-47F_20	47-49_30	49E_49	131	19	1	8	20	15	52
KX273976	C554_2_Fal_Med_Ia	Schmidt et al. (2016)	Weiner et al [2016]	C554	2	clone	GITC*	Falasarna	Mediterranean sea	Fal	Med	35.4893	23.578	2014-06-27	0-5m	N	ASSIGNED	Amphistegina	lobifera	I	a	*	N/A	Partial	Complete	Complete	Complete	Complete	Complete	Complete	Partial	N/A	N/A	N/A	37-41_17	41F_60	39-43_16	43E_45	44-45_38	45E-47F_20	N/A	N/A	N/A	1	33	258	13	23	52
KX273977	C554_3_Fal_Med_Ia	Schmidt et al. (2016)	Weiner et al [2016]	C554	3	clone	GITC*	Falasarna	Mediterranean sea	Fal	Med	35.4893	23.578	2014-06-27	0-5m	Y	ASSIGNED	Amphistegina	lobifera	I	a	*	Partial	Complete	Complete	Complete	Complete	Complete	Complete	Complete	Complete	Complete	Partial	37F_5	37-41_11	41F_60	39-43_16	43E_45	44-45_38	45E-47F_20	47-49_41	49E_43	131	323	33	258	13	23	52
KX273978	C554_4_Fal_Med_Ia	Schmidt et al. (2016)	Weiner et al [2016]	C554	4	clone	GITC*	Falasarna	Mediterranean sea	Fal	Med	35.4893	23.578	2014-06-27	0-5m	Y	BASETYPE	Amphistegina	lobifera	I	a	8	Partial	Complete	Complete	Complete	Complete	Complete	Complete	Complete	Complete	Complete	Partial	37F_5	37-41_11	41F_61	39-43_18	43E_46	44-45_20	45E-47F_20	47-49_30	49E_49	131	323	2	8	20	22	52
KX273980	C554_5_Fal_Med_Ia	Schmidt et al. (2016)	Weiner et al [2016]	C554	5	clone	GITC*	Falasarna	Mediterranean sea	Fal	Med	35.4893	23.578	2014-06-27	0-5m	Y	ASSIGNED	Amphistegina	lobifera	I	a	*	Partial	Complete	Complete	Complete	Complete	Complete	Complete	Complete	Complete	Complete	Partial	37F_5	37-41_11	41F_71	39-43_7	43E_10	44-45_45	45E-47F_104	47-49_2	49E_49	131	323	1	1	1	1	1
KX273981	C554_6_Fal_Med_Ia	Schmidt et al. (2016)	Weiner et al [2016]	C554	6	clone	GITC*	Falasarna	Mediterranean sea	Fal	Med	35.4893	23.578	2014-06-27	0-5m	N	ASSIGNED	Amphistegina	lobifera	I	a	*	N/A	N/A	Partial	Complete	Complete	Complete	Complete	Complete	Partial	N/A	N/A	N/A	N/A	41F_53	39-43_14	43E_3	44-45_2	45E-47F_20	N/A	N/A	N/A	N/A	2	5	5	15	52
KX273982	C555_1_Fal_Med_Ia	Schmidt et al. (2016)	Weiner et al [2016]	C555	1	clone	GITC*	Falasarna	Mediterranean sea	Fal	Med	35.4893	23.578	2014-06-27	0-5m	N	BASETYPE	Amphistegina	lobifera	I	a	9	Partial	Complete	Complete	Complete	Complete	Complete	Complete	Complete	Complete	Complete	Partial	37F_5	37-41_11	41F_64	39-43_18	43E_46	44-45_20	45E-47F_20	47-49_42	49E_49	131	323	2	8	20	22	52
KX273986	C555_2_Fal_Med_Ia	Schmidt et al. (2016)	Weiner et al [2016]	C555	2	clone	GITC*	Falasarna	Mediterranean sea	Fal	Med	35.4893	23.578	2014-06-27	0-5m	N	ASSIGNED	Amphistegina	lobifera	I	a	*	Partial	Complete	Complete	Complete	Complete	Complete	Complete	Complete	Complete	Partial	N/A	37F_5	37-41_11	41F_81	39-43_16	43E_13	44-45_38	45E-47F_4	47-49_30	N/A	131	323	10	258	8	23	1
KX273984	C555_3_Fal_Med_Ia	Schmidt et al. (2016)	Weiner et al [2016]	C555	3	clone	GITC*	Falasarna	Mediterranean sea	Fal	Med	35.4893	23.578	2014-06-27	0-5m	Y	ASSIGNED	Amphistegina	lobifera	I	a	*	Partial	Complete	Complete	Complete	Complete	Complete	Complete	Complete	Complete	Complete	Partial	37F_5	37-41_11	41F_68	39-43_16	43E_30	44-45_44	45E-47F_20	47-49_25	49E_49	131	323	3	258	19	1	52
KX273985	C555_4_Fal_Med_Ia	Schmidt et al. (2016)	Weiner et al [2016]	C555	4	clone	GITC*	Falasarna	Mediterranean sea	Fal	Med	35.4893	23.578	2014-06-27	0-5m	Y	ASSIGNED	Amphistegina	lobifera	I	a	*	Partial	Complete	Complete	Complete	Complete	Complete	Complete	Complete	Complete	Complete	Partial	37F_5	37-41_11	41F_67	39-43_16	43E_45	44-45_55	45E-47F_20	47-49_39	49E_49	131	323	1	258	13	1	52
KX273983	C555_5_Fal_Med_Ia	Schmidt et al. (2016)	Weiner et al [2016]	C555	5	clone	GITC*	Falasarna	Mediterranean sea	Fal	Med	35.4893	23.578	2014-06-27	0-5m	Y	BASETYPE	Amphistegina	lobifera	I	a	9	Partial	Complete	Complete	Complete	Complete	Complete	Complete	Complete	Complete	Complete	Partial	37F_5	37-41_11	41F_66	39-43_18	43E_46	44-45_30	45E-47F_20	47-49_30	49E_43	131	323	6	8	20	3	52
KX273988	C721_1_Liz_Pac_IIa	Schmidt et al. (2016)	Weiner et al [2016]	C721	1	clone	GITC*	Lizard-Island	Pacific Ocean	Liz	Pac	-14.4096	145.437	2014-09-03	0-5m	Y	BASETYPE	Amphistegina	lobifera	II	a	3	Partial	Complete	Complete	Complete	Complete	Complete	Complete	Complete	Complete	Complete	Partial	37F_7	37-41_11	41F_11	39-43_16	43E_22	44-45_50	45E-47F_76	47-49_48	49E_22	267	323	3	258	126	33	48
KX273987	C721_2_Liz_Pac_IIa	Schmidt et al. (2016)	Weiner et al [2016]	C721	2	clone	GITC*	Lizard-Island	Pacific Ocean	Liz	Pac	-14.4096	145.437	2014-09-03	0-5m	Y	BASETYPE	Amphistegina	lobifera	II	a	3	Partial	Complete	Complete	Complete	Complete	Complete	Complete	Complete	Complete	Complete	Partial	37F_7	37-41_11	41F_11	39-43_16	43E_22	44-45_50	45E-47F_76	47-49_48	49E_22	267	323	3	258	126	33	48
KX273989	C742_1_Liz_Pac_IIa	Schmidt et al. (2016)	Weiner et al [2016]	C742	1	clone	GITC*	Lizard-Island	Pacific Ocean	Liz	Pac	-14.4912	145.516	2014-09-10	0-5m	N	ASSIGNED	Amphistegina	lobifera	II	a	*	N/A	N/A	Partial	Complete	Complete	Complete	Complete	Complete	Partial	N/A	N/A	N/A	N/A	41F_2	39-43_16	43E_22	44-45_48	45E-47F_76	N/A	N/A	N/A	N/A	1	258	126	139	48
KX273990	C742_2_Liz_Pac_IIa	Schmidt et al. (2016)	Weiner et al [2016]	C742	2	clone	GITC*	Lizard-Island	Pacific Ocean	Liz	Pac	-14.4912	145.516	2014-09-10	0-5m	N	ASSIGNED	Amphistegina	lobifera	II	a	*	N/A	N/A	Partial	Complete	Complete	Complete	Complete	Complete	Complete	Partial	N/A	N/A	N/A	41F_1	39-43_16	43E_22	44-45_48	45E-47F_76	47-49_49	N/A	N/A	N/A	1	258	126	139	48
KX273967	C150_2_Nas_Med_Ia	Schmidt et al. (2016)	Weiner et al [2016]	C150	2	clone	GITC*	Nahsholim	Mediterranean sea	Nah	Med	32.6231	34.9194	2013-10-23	0-5m	N	BASETYPE	Amphistegina	lobifera	I	a	4	Partial	Complete	Complete	Complete	Complete	Complete	Complete	Complete	Complete	Complete	Partial	37F_5	37-41_12	41F_60	39-43_18	43E_46	44-45_20	45E-47F_20	47-49_43	49E_45	131	2	33	8	20	22	52
KX273966	C150_3_Nas_Med_Ia	Schmidt et al. (2016)	Weiner et al [2016]	C150	3	clone	GITC*	Nahsholim	Mediterranean sea	Nah	Med	32.6231	34.9194	2013-10-23	0-5m	N	ASSIGNED	Amphistegina	lobifera	I	a	*	Partial	Complete	Complete	Complete	Complete	Complete	Complete	Complete	Complete	Partial	N/A	37F_5	37-41_12	41F_60	39-43_18	43E_46	44-45_20	45E-47F_20	47-49_43	N/A	131	2	33	8	20	22	52
KX273971	C154_2_Nas_Med_Ia	Schmidt et al. (2016)	Weiner et al [2016]	C154	2	clone	GITC*	Nahsholim	Mediterranean sea	Nah	Med	32.6231	34.9194	2013-10-23	0-5m	N	ASSIGNED	Amphistegina	lobifera	I	a	*	Partial	Complete	Complete	Complete	Complete	Complete	Complete	Complete	Complete	Complete	Partial	37F_2	37-41_16	41F_70	39-43_16	43E_13	44-45_38	45E-47F_20	47-49_26	49E_42	2	4	4	258	8	23	52
KX273970	C154_3_Nas_Med_Ia	Schmidt et al. (2016)	Weiner et al [2016]	C154	3	clone	GITC*	Nahsholim	Mediterranean sea	Nah	Med	32.6231	34.9194	2013-10-23	0-5m	Y	BASETYPE	Amphistegina	lobifera	I	a	6	Partial	Complete	Complete	Complete	Complete	Complete	Complete	Complete	Complete	Complete	Partial	37F_5	37-41_11	41F_64	39-43_14	43E_3	44-45_2	45E-47F_5	47-49_26	49E_50	131	323	2	5	5	15	2
KX273969	C154_4_Nas_Med_Ia	Schmidt et al. (2016)	Weiner et al [2016]	C154	4	clone	GITC*	Nahsholim	Mediterranean sea	Nah	Med	32.6231	34.9194	2013-10-23	0-5m	Y	BASETYPE	Amphistegina	lobifera	I	a	6	Partial	Complete	Complete	Complete	Complete	Complete	Complete	Complete	Complete	Complete	Partial	37F_5	37-41_11	41F_61	39-43_18	43E_46	44-45_25	45E-47F_20	47-49_42	49E_49	131	323	2	8	20	15	52
KX273968	C154_5_Nas_Med_Ia	Schmidt et al. (2016)	Weiner et al [2016]	C154	5	clone	GITC*	Nahsholim	Mediterranean sea	Nah	Med	32.6231	34.9194	2013-10-23	0-5m	Y	ASSIGNED	Amphistegina	lobifera	I	a	*	Partial	Complete	Complete	Complete	Complete	Complete	Complete	Complete	Complete	Complete	Partial	37F_5	37-41_11	41F_60	39-43_16	43E_45	44-45_20	45E-47F_12	47-49_25	49E_52	131	323	33	258	13	22	5
MN832275	BC62_C1_Ind_Pac_IIc	Prazeres et al. (2020)	Weiner et al [2016]	BC62	C1	clone	GITC*	Indonesia	Pacific Ocean	Ind	Pac	-4.71898	119.254	2018-05-10	5-m	Y	BASETYPE	Amphistegina	lobifera	II	c	1	Partial	Complete	Complete	Complete	Complete	Complete	Complete	Complete	Complete	Complete	Partial	37F_7	37-41_11	41F_31	39-43_20	43E_18	44-45_32	45E-47F_43	47-49_31	49E_15	267	323	7	34	5	14	2
MN832348	BC62_C2_Ind_Pac_IIc	Prazeres et al. (2020)	Weiner et al [2016]	BC62	C2	clone	GITC*	Indonesia	Pacific Ocean	Ind	Pac	-4.71898	119.254	2018-05-10	5-m	Y	BASETYPE	Amphistegina	lobifera	II	c	1	Partial	Complete	Complete	Complete	Complete	Complete	Complete	Complete	Complete	Complete	Partial	37F_7	37-41_11	41F_31	39-43_20	43E_18	44-45_32	45E-47F_43	47-49_31	49E_15	267	323	7	34	5	14	2
MN832346	BC62_C4_Ind_Pac_IIc	Prazeres et al. (2020)	Weiner et al [2016]	BC62	C4	clone	GITC*	Indonesia	Pacific Ocean	Ind	Pac	-4.71898	119.254	2018-05-10	5-m	Y	BASETYPE	Amphistegina	lobifera	II	c	1	Partial	Complete	Complete	Complete	Complete	Complete	Complete	Complete	Complete	Complete	Partial	37F_7	37-41_11	41F_20	39-43_16	43E_17	44-45_21	45E-47F_44	47-49_31	49E_9	267	323	16	258	46	22	8
MN832274	BC62_C6_Ind_Pac_IIc	Prazeres et al. (2020)	Weiner et al [2016]	BC62	C6	clone	GITC*	Indonesia	Pacific Ocean	Ind	Pac	-4.71898	119.254	2018-05-10	5-m	Y	BASETYPE	Amphistegina	lobifera	II	c	1	Partial	Complete	Complete	Complete	Complete	Complete	Complete	Complete	Complete	Complete	Partial	37F_10	37-41_23	41F_31	39-43_16	43E_17	44-45_48	45E-47F_37	47-49_31	49E_9	30	19	7	258	46	139	2
MN832347	BC62_C7_Ind_Pac_IIc	Prazeres et al. (2020)	Weiner et al [2016]	BC62	C7	clone	GITC*	Indonesia	Pacific Ocean	Ind	Pac	-4.71898	119.254	2018-05-10	5-m	Y	BASETYPE	Amphistegina	lobifera	II	c	1	Partial	Complete	Complete	Complete	Complete	Complete	Complete	Complete	Complete	Complete	Partial	37F_10	37-41_23	41F_31	39-43_16	43E_17	44-45_48	45E-47F_37	47-49_31	49E_9	30	19	7	258	46	139	2
MN831973	BC62_C9_Ind_Pac_IIc	Prazeres et al. (2020)	Weiner et al [2016]	BC62	C9	clone	GITC*	Indonesia	Pacific Ocean	Ind	Pac	-4.71898	119.254	2018-05-10	5-m	N	ASSIGNED	Amphistegina	lobifera	II	c	*	Partial	Complete	Complete	Complete	Complete	Complete	Complete	Complete	Partial	N/A	N/A	37F_7	37-41_11	41F_18	39-43_16	43E_17	44-45_21	45E-47F_50	N/A	N/A	267	323	8	258	46	22	4
MN831968	BC65_C1_Ind_Pac_IIc	Prazeres et al. (2020)	Weiner et al [2016]	BC65	C1	clone	GITC*	Indonesia	Pacific Ocean	Ind	Pac	-4.71898	119.254	2018-05-10	5-m	N	ASSIGNED	Amphistegina	lobifera	II	c	*	Partial	Complete	Complete	Complete	Complete	Complete	Complete	Complete	Complete	Complete	Partial	37F_7	37-41_11	41F_20	39-43_16	43E_22	44-45_48	45E-47F_44	47-49_31	49E_14	267	323	16	258	126	139	8
MN831969	BC65_C10_Ind_Pac_IIc	Prazeres et al. (2020)	Weiner et al [2016]	BC65	C10	clone	GITC*	Indonesia	Pacific Ocean	Ind	Pac	-4.71898	119.254	2018-05-10	5-m	Y	ASSIGNED	Amphistegina	lobifera	II	c	*	Partial	Complete	Complete	Complete	Complete	Complete	Complete	Complete	Complete	Complete	Partial	37F_7	37-41_11	41F_31	39-43_16	43E_17	44-45_21	45E-47F_51	47-49_31	49E_16	267	323	7	258	46	22	1
MN831970	BC65_C4_Ind_Pac_IIc	Prazeres et al. (2020)	Weiner et al [2016]	BC65	C4	clone	GITC*	Indonesia	Pacific Ocean	Ind	Pac	-4.71898	119.254	2018-05-10	5-m	Y	ASSIGNED	Amphistegina	lobifera	II	c	*	Partial	Complete	Complete	Complete	Complete	Complete	Complete	Complete	Complete	Complete	Partial	37F_7	37-41_11	41F_39	39-43_16	43E_17	44-45_21	45E-47F_49	47-49_31	49E_13	267	323	3	258	46	22	16
MN831967	BC65_C5_Ind_Pac_IIc	Prazeres et al. (2020)	Weiner et al [2016]	BC65	C5	clone	GITC*	Indonesia	Pacific Ocean	Ind	Pac	-4.71898	119.254	2018-05-10	5-m	Y	ASSIGNED	Amphistegina	lobifera	II	c	*	Partial	Complete	Complete	Complete	Complete	Complete	Complete	Complete	Complete	Complete	Partial	37F_7	37-41_11	41F_20	39-43_16	43E_17	44-45_48	45E-47F_40	47-49_31	49E_20	267	323	16	258	46	139	1
MN832349	BC65_C7_Ind_Pac_IIc	Prazeres et al. (2020)	Weiner et al [2016]	BC65	C7	clone	GITC*	Indonesia	Pacific Ocean	Ind	Pac	-4.71898	119.254	2018-05-10	5-m	Y	BASETYPE	Amphistegina	lobifera	II	c	2	Partial	Complete	Complete	Complete	Complete	Complete	Complete	Complete	Complete	Complete	Partial	37F_7	37-41_11	41F_12	39-43_16	43E_17	44-45_21	45E-47F_49	47-49_31	49E_9	267	323	73	258	46	22	16
MN832350	BC65_C9_Ind_Pac_IIc	Prazeres et al. (2020)	Weiner et al [2016]	BC65	C9	clone	GITC*	Indonesia	Pacific Ocean	Ind	Pac	-4.71898	119.254	2018-05-10	5-m	Y	BASETYPE	Amphistegina	lobifera	II	c	2	Partial	Complete	Complete	Complete	Complete	Complete	Complete	Complete	Complete	Complete	Partial	37F_7	37-41_11	41F_31	39-43_16	43E_17	44-45_48	45E-47F_44	47-49_31	49E_15	267	323	7	258	46	139	8
MN831971	BC66_C2_Ind_Pac_IIc	Prazeres et al. (2020)	Weiner et al [2016]	BC66	C2	clone	GITC*	Indonesia	Pacific Ocean	Ind	Pac	-4.71898	119.254	2018-05-10	5-m	Y	ASSIGNED	Amphistegina	lobifera	II	c	*	Partial	Complete	Complete	Complete	Complete	Complete	Complete	Complete	Complete	Complete	Partial	37F_7	37-41_11	41F_40	39-43_16	43E_17	44-45_21	45E-47F_61	47-49_32	49E_19	267	323	1	258	46	22	1
MN831972	BC68_C4_Ind_Pac_IIc	Prazeres et al. (2020)	Weiner et al [2016]	BC68	C4	clone	GITC*	Indonesia	Pacific Ocean	Ind	Pac	-4.71898	119.254	2018-05-10	5-m	N	ASSIGNED	Amphistegina	lobifera	II	c	*	Partial	Complete	Complete	Complete	Complete	Complete	Complete	Complete	Complete	Partial	N/A	37F_7	37-41_11	41F_41	39-43_16	43E_17	44-45_48	45E-47F_46	47-49_31	N/A	267	323	3	258	46	139	1
MN831975	MBio46_C1_Ind_Pac_IIc	Prazeres et al. (2020)	Weiner et al [2016]	MBio46	C1	clone	DNA Micro kit	Indonesia	Pacific Ocean	Ind	Pac	-4.71898	119.254	2018-05-10	5-m	N	ASSIGNED	Amphistegina	lobifera	II	c	*	Partial	Complete	Complete	Complete	Complete	Complete	Complete	Complete	Partial	N/A	N/A	37F_7	37-41_11	41F_20	39-43_5	43E_17	44-45_21	45E-47F_49	N/A	N/A	267	323	16	10	46	22	16
MN831974	MBio46_C10_Ind_Pac_IIc	Prazeres et al. (2020)	Weiner et al [2016]	MBio46	C10	clone	DNA Micro kit	Indonesia	Pacific Ocean	Ind	Pac	-4.71898	119.254	2018-05-10	5-m	N	ASSIGNED	Amphistegina	lobifera	II	c	*	Partial	Complete	Complete	Complete	Complete	Complete	Complete	Complete	Partial	N/A	N/A	37F_7	37-41_11	41F_20	39-43_5	43E_17	44-45_21	45E-47F_49	N/A	N/A	267	323	16	10	46	22	16
MN831976	MBio46_C2_Ind_Pac_IIc	Prazeres et al. (2020)	Weiner et al [2016]	MBio46	C2	clone	DNA Micro kit	Indonesia	Pacific Ocean	Ind	Pac	-4.71898	119.254	2018-05-10	5-m	N	ASSIGNED	Amphistegina	lobifera	II	c	*	Partial	Complete	Complete	Complete	Complete	Complete	Complete	Complete	Partial	N/A	N/A	37F_7	37-41_11	41F_20	39-43_5	43E_17	44-45_21	45E-47F_49	N/A	N/A	267	323	16	10	46	22	16
MN831977	MBio46_C3_Ind_Pac_IIc	Prazeres et al. (2020)	Weiner et al [2016]	MBio46	C3	clone	DNA Micro kit	Indonesia	Pacific Ocean	Ind	Pac	-4.71898	119.254	2018-05-10	5-m	N	ASSIGNED	Amphistegina	lobifera	II	c	*	Partial	Complete	Complete	Complete	Complete	Complete	Complete	Complete	Partial	N/A	N/A	37F_7	37-41_11	41F_20	39-43_5	43E_17	44-45_21	45E-47F_49	N/A	N/A	267	323	16	10	46	22	16
MN831978	MBio46_C4_Ind_Pac_IIc	Prazeres et al. (2020)	Weiner et al [2016]	MBio46	C4	clone	DNA Micro kit	Indonesia	Pacific Ocean	Ind	Pac	-4.71898	119.254	2018-05-10	5-m	N	ASSIGNED	Amphistegina	lobifera	II	c	*	Partial	Complete	Complete	Complete	Complete	Complete	Complete	Complete	Partial	N/A	N/A	37F_7	37-41_11	41F_20	39-43_5	43E_17	44-45_21	45E-47F_49	N/A	N/A	267	323	16	10	46	22	16
MN831979	MBio46_C6_Ind_Pac_IIc	Prazeres et al. (2020)	Weiner et al [2016]	MBio46	C6	clone	DNA Micro kit	Indonesia	Pacific Ocean	Ind	Pac	-4.71898	119.254	2018-05-10	5-m	N	ASSIGNED	Amphistegina	lobifera	II	c	*	Partial	Complete	Complete	Complete	Complete	Complete	Complete	Complete	Partial	N/A	N/A	37F_7	37-41_11	41F_20	39-43_5	43E_17	44-45_21	45E-47F_49	N/A	N/A	267	323	16	10	46	22	16
MN831980	MBio46_C7_Ind_Pac_IIc	Prazeres et al. (2020)	Weiner et al [2016]	MBio46	C7	clone	DNA Micro kit	Indonesia	Pacific Ocean	Ind	Pac	-4.71898	119.254	2018-05-10	5-m	N	ASSIGNED	Amphistegina	lobifera	II	c	*	Partial	Complete	Complete	Complete	Complete	Complete	Complete	Complete	Partial	N/A	N/A	37F_7	37-41_11	41F_20	39-43_5	43E_17	44-45_21	45E-47F_49	N/A	N/A	267	323	16	10	46	22	16
MN831981	MBio46_C8_Ind_Pac_IIc	Prazeres et al. (2020)	Weiner et al [2016]	MBio46	C8	clone	DNA Micro kit	Indonesia	Pacific Ocean	Ind	Pac	-4.71898	119.254	2018-05-10	5-m	N	ASSIGNED	Amphistegina	lobifera	II	c	*	Partial	Complete	Complete	Complete	Complete	Complete	Complete	Complete	Partial	N/A	N/A	37F_7	37-41_11	41F_20	39-43_5	43E_17	44-45_21	45E-47F_49	N/A	N/A	267	323	16	10	46	22	16
MN831982	MBio46_C9_Ind_Pac_IIc	Prazeres et al. (2020)	Weiner et al [2016]	MBio46	C9	clone	DNA Micro kit	Indonesia	Pacific Ocean	Ind	Pac	-4.71898	119.254	2018-05-10	5-m	N	ASSIGNED	Amphistegina	lobifera	II	c	*	Partial	Complete	Complete	Complete	Complete	Complete	Complete	Complete	Partial	N/A	N/A	37F_7	37-41_11	41F_20	39-43_5	43E_17	44-45_21	45E-47F_49	N/A	N/A	267	323	16	10	46	22	16
MN831983	MBio48_DS_Ind_Pac_IIc	Prazeres et al. (2020)	Weiner et al [2016]	MBio48	DS	DS	DNA Micro kit	Indonesia	Pacific Ocean	Ind	Pac	-4.71898	119.254	2018-05-10	5-m	N	ASSIGNED	Amphistegina	lobifera	II	c	*	Partial	Complete	Complete	Complete	Complete	Complete	Complete	Complete	Partial	N/A	N/A	37F_7	37-41_11	41F_20	39-43_5	43E_17	44-45_21	45E-47F_49	N/A	N/A	267	323	16	10	46	22	16
MN831991	MBio80_C6_Jap_Pac_IIc	Prazeres et al. (2020)	Weiner et al [2016]	MBio80	C6	clone	DNA Micro kit	Japan_Okinawa	Pacific Ocean	Jap	Pac	26.6518	127.856	2015	-	N	ASSIGNED	Amphistegina	lobifera	II	c	*	Partial	Complete	Complete	Complete	Complete	Complete	Complete	Complete	Partial	N/A	N/A	37F_7	37-41_11	41F_12	39-43_16	43E_17	44-45_54	45E-47F_49	N/A	N/A	267	323	73	258	46	1	16
MN831992	MBio80_C7_Jap_Pac_IIc	Prazeres et al. (2020)	Weiner et al [2016]	MBio80	C7	clone	DNA Micro kit	Japan_Okinawa	Pacific Ocean	Jap	Pac	26.6518	127.856	2015	-	N	ASSIGNED	Amphistegina	lobifera	II	c	*	Partial	Complete	Complete	Complete	Complete	Complete	Complete	Complete	Partial	N/A	N/A	37F_7	37-41_11	41F_12	39-43_16	43E_17	44-45_21	45E-47F_49	N/A	N/A	267	323	73	258	46	22	16
MN831993	MBio80_C9_Jap_Pac_IIc	Prazeres et al. (2020)	Weiner et al [2016]	MBio80	C9	clone	DNA Micro kit	Japan_Okinawa	Pacific Ocean	Jap	Pac	26.6518	127.856	2015	-	N	ASSIGNED	Amphistegina	lobifera	II	c	*	Partial	Complete	Complete	Complete	Complete	Complete	Complete	Complete	Partial	N/A	N/A	37F_7	37-41_11	41F_58	39-43_16	43E_17	44-45_48	45E-47F_44	N/A	N/A	267	323	1	258	46	139	8
MN831986	MBio83_C1_Jap_Pac_IIc	Prazeres et al. (2020)	Weiner et al [2016]	MBio83	C1	clone	DNA Micro kit	Japan_Okinawa	Pacific Ocean	Jap	Pac	26.6518	127.856	2015	-	Y	ASSIGNED	Amphistegina	lobifera	II	c	*	Partial	Complete	Complete	Complete	Complete	Complete	Complete	Complete	Complete	Complete	Partial	37F_7	37-41_11	41F_7	39-43_16	43E_17	44-45_48	45E-47F_48	47-49_31	49E_19	267	323	1	258	46	139	1
MN832356	MBio83_C2_Jap_Pac_IIc	Prazeres et al. (2020)	Weiner et al [2016]	MBio83	C2	clone	DNA Micro kit	Japan_Okinawa	Pacific Ocean	Jap	Pac	26.6518	127.856	2015	-	Y	BASETYPE	Amphistegina	lobifera	II	c	4	Partial	Complete	Complete	Complete	Complete	Complete	Complete	Complete	Complete	Complete	Partial	37F_7	37-41_11	41F_41	39-43_16	43E_17	44-45_48	45E-47F_41	47-49_31	49E_26	267	323	3	258	46	139	2
MN832354	MBio83_C3_Jap_Pac_IIc	Prazeres et al. (2020)	Weiner et al [2016]	MBio83	C3	clone	DNA Micro kit	Japan_Okinawa	Pacific Ocean	Jap	Pac	26.6518	127.856	2015	-	Y	BASETYPE	Amphistegina	lobifera	II	c	4	Partial	Complete	Complete	Complete	Complete	Complete	Complete	Complete	Complete	Complete	Partial	37F_7	37-41_11	41F_18	39-43_16	43E_17	44-45_48	45E-47F_44	47-49_31	49E_15	267	323	8	258	46	139	8
MN831985	MBio83_C5_Jap_Pac_IIc	Prazeres et al. (2020)	Weiner et al [2016]	MBio83	C5	clone	DNA Micro kit	Japan_Okinawa	Pacific Ocean	Jap	Pac	26.6518	127.856	2015	-	Y	ASSIGNED	Amphistegina	lobifera	II	c	*	Partial	Complete	Complete	Complete	Complete	Complete	Complete	Complete	Complete	Complete	Partial	37F_7	37-41_11	41F_41	39-43_16	43E_17	44-45_48	45E-47F_42	47-49_31	49E_19	267	323	3	258	46	139	1
MN832355	MBio83_C6_Jap_Pac_IIc	Prazeres et al. (2020)	Weiner et al [2016]	MBio83	C6	clone	DNA Micro kit	Japan_Okinawa	Pacific Ocean	Jap	Pac	26.6518	127.856	2015	-	Y	BASETYPE	Amphistegina	lobifera	II	c	4	Partial	Complete	Complete	Complete	Complete	Complete	Complete	Complete	Complete	Complete	Partial	37F_7	37-41_11	41F_39	39-43_16	43E_17	44-45_46	45E-47F_35	47-49_31	49E_9	267	323	3	258	46	2	4
MN832357	MBio83_C7_Jap_Pac_IIc	Prazeres et al. (2020)	Weiner et al [2016]	MBio83	C7	clone	DNA Micro kit	Japan_Okinawa	Pacific Ocean	Jap	Pac	26.6518	127.856	2015	-	Y	BASETYPE	Amphistegina	lobifera	II	c	4	Partial	Complete	Complete	Complete	Complete	Complete	Complete	Complete	Complete	Complete	Partial	37F_7	37-41_11	41F_45	39-43_16	43E_17	44-45_48	45E-47F_49	47-49_31	49E_9	267	323	2	258	46	139	16
MN831984	MBio83_C8_Jap_Pac_IIc	Prazeres et al. (2020)	Weiner et al [2016]	MBio83	C8	clone	DNA Micro kit	Japan_Okinawa	Pacific Ocean	Jap	Pac	26.6518	127.856	2015	-	Y	ASSIGNED	Amphistegina	lobifera	II	c	*	Partial	Complete	Complete	Complete	Complete	Complete	Complete	Complete	Complete	Complete	Partial	37F_7	37-41_11	41F_18	39-43_16	43E_17	44-45_48	45E-47F_36	47-49_31	49E_11	267	323	8	258	46	139	1
MN831994	MBio84_C1_Jap_Pac_IIc	Prazeres et al. (2020)	Weiner et al [2016]	MBio84	C1	clone	DNA Micro kit	Japan_Okinawa	Pacific Ocean	Jap	Pac	26.6518	127.856	2015	-	N	ASSIGNED	Amphistegina	lobifera	II	c	*	Partial	Complete	Complete	Complete	Complete	Complete	Complete	Complete	Partial	N/A	N/A	37F_7	37-41_11	41F_73	39-43_20	43E_17	44-45_48	45E-47F_38	N/A	N/A	267	323	1	34	46	139	2
MN831988	MBio84_C10_Jap_Pac_IIc	Prazeres et al. (2020)	Weiner et al [2016]	MBio84	C10	clone	DNA Micro kit	Japan_Okinawa	Pacific Ocean	Jap	Pac	26.6518	127.856	2015	-	Y	ASSIGNED	Amphistegina	lobifera	II	c	*	Partial	Complete	Complete	Complete	Complete	Complete	Complete	Complete	Complete	Complete	Partial	37F_7	37-41_11	41F_18	39-43_16	43E_17	44-45_21	45E-47F_47	47-49_31	49E_9	267	323	8	258	46	22	1
MN831990	MBio84_C11_Jap_Pac_IIc	Prazeres et al. (2020)	Weiner et al [2016]	MBio84	C11	clone	DNA Micro kit	Japan_Okinawa	Pacific Ocean	Jap	Pac	26.6518	127.856	2015	-	Y	ASSIGNED	Amphistegina	lobifera	II	c	*	Partial	Complete	Complete	Complete	Complete	Complete	Complete	Complete	Complete	Complete	Partial	37F_7	37-41_13	41F_18	39-43_16	43E_17	44-45_48	45E-47F_44	47-49_31	49E_12	267	1	8	258	46	139	8
MN831987	MBio84_C12_Jap_Pac_IIc	Prazeres et al. (2020)	Weiner et al [2016]	MBio84	C12	clone	DNA Micro kit	Japan_Okinawa	Pacific Ocean	Jap	Pac	26.6518	127.856	2015	-	N	ASSIGNED	Amphistegina	lobifera	II	c	*	Partial	Complete	Complete	Complete	Complete	Complete	Complete	Complete	Complete	Complete	Partial	37F_7	37-41_11	41F_12	39-43_16	43E_17	44-45_48	45E-47F_35	47-49_31	49E_10	267	323	73	258	46	139	4
MN832359	MBio84_C13_Jap_Pac_IIc	Prazeres et al. (2020)	Weiner et al [2016]	MBio84	C13	clone	DNA Micro kit	Japan_Okinawa	Pacific Ocean	Jap	Pac	26.6518	127.856	2015	-	Y	BASETYPE	Amphistegina	lobifera	II	c	5	Partial	Complete	Complete	Complete	Complete	Complete	Complete	Complete	Complete	Complete	Partial	37F_7	37-41_11	41F_18	39-43_16	43E_18	44-45_21	45E-47F_41	47-49_31	49E_26	267	323	8	258	5	22	2
MN831989	MBio84_C2_Jap_Pac_IIc	Prazeres et al. (2020)	Weiner et al [2016]	MBio84	C2	clone	DNA Micro kit	Japan_Okinawa	Pacific Ocean	Jap	Pac	26.6518	127.856	2015	-	Y	ASSIGNED	Amphistegina	lobifera	II	c	*	Partial	Complete	Complete	Complete	Complete	Complete	Complete	Complete	Complete	Complete	Partial	37F_7	37-41_11	41F_20	39-43_16	43E_17	44-45_48	45E-47F_49	47-49_31	49E_21	267	323	16	258	46	139	16
MN831995	MBio84_C3_Jap_Pac_IIc	Prazeres et al. (2020)	Weiner et al [2016]	MBio84	C3	clone	DNA Micro kit	Japan_Okinawa	Pacific Ocean	Jap	Pac	26.6518	127.856	2015	-	N	ASSIGNED	Amphistegina	lobifera	II	c	*	Partial	Complete	Complete	Complete	Complete	Complete	Complete	Complete	Partial	N/A	N/A	37F_7	37-41_11	41F_12	39-43_16	43E_17	44-45_21	45E-47F_50	N/A	N/A	267	323	73	258	46	22	4
MN832358	MBio84_C4_Jap_Pac_IIc	Prazeres et al. (2020)	Weiner et al [2016]	MBio84	C4	clone	DNA Micro kit	Japan_Okinawa	Pacific Ocean	Jap	Pac	26.6518	127.856	2015	-	Y	BASETYPE	Amphistegina	lobifera	II	c	5	Partial	Complete	Complete	Complete	Complete	Complete	Complete	Complete	Complete	Complete	Partial	37F_7	37-41_11	41F_20	39-43_16	43E_17	44-45_48	45E-47F_35	47-49_31	49E_9	267	323	16	258	46	139	4
MN831996	MBio84_C5_Jap_Pac_IIc	Prazeres et al. (2020)	Weiner et al [2016]	MBio84	C5	clone	DNA Micro kit	Japan_Okinawa	Pacific Ocean	Jap	Pac	26.6518	127.856	2015	-	N	ASSIGNED	Amphistegina	lobifera	II	c	*	Partial	Complete	Complete	Complete	Complete	Complete	Complete	Complete	Partial	N/A	N/A	37F_7	37-41_11	41F_38	39-43_16	43E_17	44-45_18	45E-47F_38	N/A	N/A	267	323	4	258	46	1	2
MN831997	MBio84_C6_Jap_Pac_IIc	Prazeres et al. (2020)	Weiner et al [2016]	MBio84	C6	clone	DNA Micro kit	Japan_Okinawa	Pacific Ocean	Jap	Pac	26.6518	127.856	2015	-	N	ASSIGNED	Amphistegina	lobifera	II	c	*	Partial	Complete	Complete	Complete	Complete	Complete	Complete	Complete	Partial	N/A	N/A	37F_7	37-41_11	41F_18	39-43_16	43E_18	44-45_21	45E-47F_50	N/A	N/A	267	323	8	258	5	22	4
MN831998	MBio84_C7_Jap_Pac_IIc	Prazeres et al. (2020)	Weiner et al [2016]	MBio84	C7	clone	DNA Micro kit	Japan_Okinawa	Pacific Ocean	Jap	Pac	26.6518	127.856	2015	-	N	ASSIGNED	Amphistegina	lobifera	II	c	*	Partial	Complete	Complete	Complete	Complete	Complete	Complete	Complete	Partial	N/A	N/A	37F_7	37-41_11	41F_12	39-43_16	43E_17	44-45_48	45E-47F_35	N/A	N/A	267	323	73	258	46	139	4
MN831999	MBio84_C8_Jap_Pac_IIc	Prazeres et al. (2020)	Weiner et al [2016]	MBio84	C8	clone	DNA Micro kit	Japan_Okinawa	Pacific Ocean	Jap	Pac	26.6518	127.856	2015	-	N	ASSIGNED	Amphistegina	lobifera	II	c	*	Partial	Complete	Complete	Complete	Complete	Complete	Complete	Complete	Partial	N/A	N/A	37F_7	37-41_11	41F_21	39-43_16	43E_17	44-45_48	45E-47F_45	N/A	N/A	267	323	14	258	46	139	1
MN832000	MBio84_C9_Jap_Pac_IIc	Prazeres et al. (2020)	Weiner et al [2016]	MBio84	C9	clone	DNA Micro kit	Japan_Okinawa	Pacific Ocean	Jap	Pac	26.6518	127.856	2015	-	N	ASSIGNED	Amphistegina	lobifera	II	c	*	Partial	Complete	Complete	Complete	Complete	Complete	Complete	Complete	Partial	N/A	N/A	37F_7	37-41_11	41F_18	39-43_16	43E_18	44-45_21	45E-47F_50	N/A	N/A	267	323	8	258	5	22	4
MN832337	MBio23_C1_Kim_Pac_IIa	Prazeres et al. (2020)	Weiner et al [2016]	MBio23	C1	clone	DNA Micro kit	Kimbe-Bay	Pacific Ocean	Kim	Pac	-5.42119	150.094	2016-04-12	3-m	Y	BASETYPE	Amphistegina	lobifera	II	a	8	Partial	Complete	Complete	Complete	Complete	Complete	Complete	Complete	Complete	Complete	Partial	37F_7	37-41_11	41F_12	39-43_16	43E_22	44-45_48	45E-47F_57	47-49_36	49E_22	267	323	73	258	126	139	5
MN832338	MBio23_C2_Kim_Pac_IIa	Prazeres et al. (2020)	Weiner et al [2016]	MBio23	C2	clone	DNA Micro kit	Kimbe-Bay	Pacific Ocean	Kim	Pac	-5.42119	150.094	2016-04-12	3-m	Y	BASETYPE	Amphistegina	lobifera	II	a	8	Partial	Complete	Complete	Complete	Complete	Complete	Complete	Complete	Complete	Complete	Partial	37F_7	37-41_11	41F_12	39-43_16	43E_22	44-45_50	45E-47F_76	47-49_35	49E_35	267	323	73	258	126	33	48
MN832340	MBio23_C3_Kim_Pac_IIa	Prazeres et al. (2020)	Weiner et al [2016]	MBio23	C3	clone	DNA Micro kit	Kimbe-Bay	Pacific Ocean	Kim	Pac	-5.42119	150.094	2016-04-12	3-m	Y	BASETYPE	Amphistegina	lobifera	II	a	8	Partial	Complete	Complete	Complete	Complete	Complete	Complete	Complete	Complete	Complete	Partial	37F_7	37-41_11	41F_12	39-43_16	43E_22	44-45_49	45E-47F_87	47-49_29	49E_22	267	323	73	258	126	2	2
MN832339	MBio23_C4_Kim_Pac_IIa	Prazeres et al. (2020)	Weiner et al [2016]	MBio23	C4	clone	DNA Micro kit	Kimbe-Bay	Pacific Ocean	Kim	Pac	-5.42119	150.094	2016-04-12	3-m	Y	BASETYPE	Amphistegina	lobifera	II	a	8	Partial	Complete	Complete	Complete	Complete	Complete	Complete	Complete	Complete	Complete	Partial	37F_7	37-41_11	41F_46	39-43_16	43E_17	44-45_48	45E-47F_76	47-49_48	49E_22	267	323	4	258	46	139	48
MN832002	MBio23_DS_Kim_Pac_IIa	Prazeres et al. (2020)	Weiner et al [2016]	MBio23	DS	DS	DNA Micro kit	Kimbe-Bay	Pacific Ocean	Kim	Pac	-5.42119	150.094	2016-04-12	3-m	N	ASSIGNED	Amphistegina	lobifera	II	a	*	Partial	Complete	Complete	Complete	Complete	Complete	Complete	Complete	Partial	N/A	N/A	37F_7	37-41_11	41F_12	39-43_16	43E_22	44-45_48	45E-47F_68	N/A	N/A	267	323	73	258	126	139	28
MN832261	MBio24_C1_Kim_Pac_IIa	Prazeres et al. (2020)	Weiner et al [2016]	MBio24	C1	clone	DNA Micro kit	Kimbe-Bay	Pacific Ocean	Kim	Pac	-5.42119	150.094	2016-04-12	3-m	Y	BASETYPE	Amphistegina	lobifera	II	a	8	Partial	Complete	Complete	Complete	Complete	Complete	Complete	Complete	Complete	Complete	Partial	37F_7	37-41_11	41F_12	39-43_16	43E_22	44-45_48	45E-47F_57	47-49_36	49E_22	267	323	73	258	126	139	5
MN832341	MBio24_C10_Kim_Pac_IIa	Prazeres et al. (2020)	Weiner et al [2016]	MBio24	C10	clone	DNA Micro kit	Kimbe-Bay	Pacific Ocean	Kim	Pac	-5.42119	150.094	2016-04-12	3-m	Y	BASETYPE	Amphistegina	lobifera	II	a	8	Partial	Complete	Complete	Complete	Complete	Complete	Complete	Complete	Complete	Complete	Partial	37F_7	37-41_11	41F_47	39-43_16	43E_22	44-45_50	45E-47F_56	47-49_36	49E_22	267	323	18	258	126	33	2
MN832263	MBio24_C2_Kim_Pac_IIa	Prazeres et al. (2020)	Weiner et al [2016]	MBio24	C2	clone	DNA Micro kit	Kimbe-Bay	Pacific Ocean	Kim	Pac	-5.42119	150.094	2016-04-12	3-m	Y	BASETYPE	Amphistegina	lobifera	II	a	8	Partial	Complete	Complete	Complete	Complete	Complete	Complete	Complete	Complete	Complete	Partial	37F_7	37-41_11	41F_12	39-43_16	43E_22	44-45_50	45E-47F_76	47-49_35	49E_35	267	323	73	258	126	33	48
MN832003	MBio24_C3_Kim_Pac_IIa	Prazeres et al. (2020)	Weiner et al [2016]	MBio24	C3	clone	DNA Micro kit	Kimbe-Bay	Pacific Ocean	Kim	Pac	-5.42119	150.094	2016-04-12	3-m	N	ASSIGNED	Amphistegina	lobifera	II	a	*	Partial	Complete	Complete	Complete	Complete	Complete	Complete	Complete	Partial	N/A	N/A	37F_7	37-41_11	41F_14	39-43_16	43E_22	44-45_48	45E-47F_76	N/A	N/A	267	323	2	258	126	139	48
MN832004	MBio24_C4_Kim_Pac_IIa	Prazeres et al. (2020)	Weiner et al [2016]	MBio24	C4	clone	DNA Micro kit	Kimbe-Bay	Pacific Ocean	Kim	Pac	-5.42119	150.094	2016-04-12	3-m	N	ASSIGNED	Amphistegina	lobifera	II	a	*	Partial	Complete	Complete	Complete	Complete	Complete	Complete	Complete	Partial	N/A	N/A	37F_7	37-41_11	41F_12	39-43_16	43E_22	44-45_48	45E-47F_71	N/A	N/A	267	323	73	258	126	139	1
MN832262	MBio24_C5_Kim_Pac_IIa	Prazeres et al. (2020)	Weiner et al [2016]	MBio24	C5	clone	DNA Micro kit	Kimbe-Bay	Pacific Ocean	Kim	Pac	-5.42119	150.094	2016-04-12	3-m	Y	BASETYPE	Amphistegina	lobifera	II	a	8	Partial	Complete	Complete	Complete	Complete	Complete	Complete	Complete	Complete	Complete	Partial	37F_7	37-41_11	41F_12	39-43_16	43E_22	44-45_48	45E-47F_57	47-49_36	49E_22	267	323	73	258	126	139	5
MN832264	MBio24_C6_Kim_Pac_IIa	Prazeres et al. (2020)	Weiner et al [2016]	MBio24	C6	clone	DNA Micro kit	Kimbe-Bay	Pacific Ocean	Kim	Pac	-5.42119	150.094	2016-04-12	3-m	Y	BASETYPE	Amphistegina	lobifera	II	a	8	Partial	Complete	Complete	Complete	Complete	Complete	Complete	Complete	Complete	Complete	Partial	37F_7	37-41_11	41F_12	39-43_16	43E_22	44-45_50	45E-47F_76	47-49_35	49E_35	267	323	73	258	126	33	48
MN832266	MBio24_C7_Kim_Pac_IIa	Prazeres et al. (2020)	Weiner et al [2016]	MBio24	C7	clone	DNA Micro kit	Kimbe-Bay	Pacific Ocean	Kim	Pac	-5.42119	150.094	2016-04-12	3-m	Y	BASETYPE	Amphistegina	lobifera	II	a	8	Partial	Complete	Complete	Complete	Complete	Complete	Complete	Complete	Complete	Complete	Partial	37F_7	37-41_11	41F_12	39-43_16	43E_22	44-45_49	45E-47F_87	47-49_29	49E_22	267	323	73	258	126	2	2
MN832265	MBio24_C8_Kim_Pac_IIa	Prazeres et al. (2020)	Weiner et al [2016]	MBio24	C8	clone	DNA Micro kit	Kimbe-Bay	Pacific Ocean	Kim	Pac	-5.42119	150.094	2016-04-12	3-m	Y	BASETYPE	Amphistegina	lobifera	II	a	8	Partial	Complete	Complete	Complete	Complete	Complete	Complete	Complete	Complete	Complete	Partial	37F_7	37-41_11	41F_46	39-43_16	43E_17	44-45_48	45E-47F_76	47-49_48	49E_22	267	323	4	258	46	139	48
MN832267	MBio24_C9_Kim_Pac_IIa	Prazeres et al. (2020)	Weiner et al [2016]	MBio24	C9	clone	DNA Micro kit	Kimbe-Bay	Pacific Ocean	Kim	Pac	-5.42119	150.094	2016-04-12	3-m	Y	BASETYPE	Amphistegina	lobifera	II	a	8	Partial	Complete	Complete	Complete	Complete	Complete	Complete	Complete	Complete	Complete	Partial	37F_7	37-41_11	41F_47	39-43_16	43E_22	44-45_50	45E-47F_56	47-49_36	49E_22	267	323	18	258	126	33	2
MN832006	MBio25_C1_Kim_Pac_IIa	Prazeres et al. (2020)	Weiner et al [2016]	MBio25	C1	clone	DNA Micro kit	Kimbe-Bay	Pacific Ocean	Kim	Pac	-5.42119	150.094	2016-04-12	3-m	N	ASSIGNED	Amphistegina	lobifera	II	a	*	Partial	Complete	Complete	Complete	Complete	Complete	Complete	Complete	Partial	N/A	N/A	37F_7	37-41_11	41F_46	39-43_16	43E_22	44-45_48	45E-47F_68	N/A	N/A	267	323	4	258	126	139	28
MN832005	MBio25_C10_Kim_Pac_IIa	Prazeres et al. (2020)	Weiner et al [2016]	MBio25	C10	clone	DNA Micro kit	Kimbe-Bay	Pacific Ocean	Kim	Pac	-5.42119	150.094	2016-04-12	3-m	N	ASSIGNED	Amphistegina	lobifera	II	a	*	Partial	Complete	Complete	Complete	Complete	Complete	Complete	Complete	Partial	N/A	N/A	37F_7	37-41_11	41F_48	39-43_8	43E_22	44-45_48	45E-47F_76	N/A	N/A	267	323	3	4	126	139	48
MN832007	MBio25_C2_Kim_Pac_IIa	Prazeres et al. (2020)	Weiner et al [2016]	MBio25	C2	clone	DNA Micro kit	Kimbe-Bay	Pacific Ocean	Kim	Pac	-5.42119	150.094	2016-04-12	3-m	N	ASSIGNED	Amphistegina	lobifera	II	a	*	Partial	Complete	Complete	Complete	Complete	Complete	Complete	Complete	Partial	N/A	N/A	37F_7	37-41_11	41F_48	39-43_8	43E_22	44-45_48	45E-47F_76	N/A	N/A	267	323	3	4	126	139	48
MN832008	MBio25_C3_Kim_Pac_IIa	Prazeres et al. (2020)	Weiner et al [2016]	MBio25	C3	clone	DNA Micro kit	Kimbe-Bay	Pacific Ocean	Kim	Pac	-5.42119	150.094	2016-04-12	3-m	N	ASSIGNED	Amphistegina	lobifera	II	a	*	Partial	Complete	Complete	Complete	Complete	Complete	Complete	Complete	Partial	N/A	N/A	37F_7	37-41_11	41F_87	39-43_12	43E_22	44-45_48	45E-47F_80	N/A	N/A	267	323	1	1	126	139	3
MN832009	MBio25_C4_Kim_Pac_IIa	Prazeres et al. (2020)	Weiner et al [2016]	MBio25	C4	clone	DNA Micro kit	Kimbe-Bay	Pacific Ocean	Kim	Pac	-5.42119	150.094	2016-04-12	3-m	N	ASSIGNED	Amphistegina	lobifera	II	a	*	Partial	Complete	Complete	Complete	Complete	Complete	Complete	Complete	Partial	N/A	N/A	37F_7	37-41_11	41F_48	39-43_8	43E_22	44-45_48	45E-47F_76	N/A	N/A	267	323	3	4	126	139	48
MN832010	MBio25_C6_Kim_Pac_IIa	Prazeres et al. (2020)	Weiner et al [2016]	MBio25	C6	clone	DNA Micro kit	Kimbe-Bay	Pacific Ocean	Kim	Pac	-5.42119	150.094	2016-04-12	3-m	N	ASSIGNED	Amphistegina	lobifera	II	a	*	Partial	Complete	Complete	Complete	Complete	Complete	Complete	Complete	Partial	N/A	N/A	37F_7	37-41_11	41F_46	39-43_16	43E_22	44-45_48	45E-47F_76	N/A	N/A	267	323	4	258	126	139	48
MN832011	MBio25_C7_Kim_Pac_IIa	Prazeres et al. (2020)	Weiner et al [2016]	MBio25	C7	clone	DNA Micro kit	Kimbe-Bay	Pacific Ocean	Kim	Pac	-5.42119	150.094	2016-04-12	3-m	N	ASSIGNED	Amphistegina	lobifera	II	a	*	Partial	Complete	Complete	Complete	Complete	Complete	Complete	Complete	Partial	N/A	N/A	37F_7	37-41_11	41F_47	39-43_9	43E_22	44-45_48	45E-47F_76	N/A	N/A	267	323	18	1	126	139	48
MN832012	MBio25_DS_Kim_Pac_IIa	Prazeres et al. (2020)	Weiner et al [2016]	MBio25	DS	DS	DNA Micro kit	Kimbe-Bay	Pacific Ocean	Kim	Pac	-5.42119	150.094	2016-04-12	3-m	N	ASSIGNED	Amphistegina	lobifera	II	a	*	Partial	Complete	Complete	Complete	Complete	Complete	Complete	Complete	Partial	N/A	N/A	37F_7	37-41_11	41F_47	39-43_8	43E_22	44-45_48	45E-47F_76	N/A	N/A	267	323	18	4	126	139	48
MN832001	MBio76_C1_Kim_Pac_IIa	Prazeres et al. (2020)	Weiner et al [2016]	MBio76	C1	clone	DNA Micro kit	Kimbe-Bay	Pacific Ocean	Kim	Pac	-5.35119	150.486	2016-04-12	3-m	N	ASSIGNED	Amphistegina	lobifera	II	a	*	Partial	Complete	Complete	Complete	Complete	Complete	Complete	Complete	Complete	Complete	Partial	37F_7	37-41_11	41F_21	39-43_10	43E_22	44-45_50	45E-47F_76	47-49_50	49E_22	267	323	14	8	126	33	48
MN832308	MBio76_C10_Kim_Pac_IIa	Prazeres et al. (2020)	Weiner et al [2016]	MBio76	C10	clone	DNA Micro kit	Kimbe-Bay	Pacific Ocean	Kim	Pac	-5.35119	150.486	2016-04-12	3-m	Y	BASETYPE	Amphistegina	lobifera	II	a	4	Partial	Complete	Complete	Complete	Complete	Complete	Complete	Complete	Complete	Complete	Partial	37F_7	37-41_11	41F_21	39-43_10	43E_22	44-45_50	45E-47F_76	47-49_48	49E_22	267	323	14	8	126	33	48
MN832240	MBio76_C2_Kim_Pac_IIa	Prazeres et al. (2020)	Weiner et al [2016]	MBio76	C2	clone	DNA Micro kit	Kimbe-Bay	Pacific Ocean	Kim	Pac	-5.35119	150.486	2016-04-12	3-m	Y	BASETYPE	Amphistegina	lobifera	II	a	4	Partial	Complete	Complete	Complete	Complete	Complete	Complete	Complete	Complete	Complete	Partial	37F_7	37-41_11	41F_21	39-43_10	43E_22	44-45_50	45E-47F_76	47-49_48	49E_22	267	323	14	8	126	33	48
MN832241	MBio76_C4_Kim_Pac_IIa	Prazeres et al. (2020)	Weiner et al [2016]	MBio76	C4	clone	DNA Micro kit	Kimbe-Bay	Pacific Ocean	Kim	Pac	-5.35119	150.486	2016-04-12	3-m	Y	BASETYPE	Amphistegina	lobifera	II	a	4	Partial	Complete	Complete	Complete	Complete	Complete	Complete	Complete	Complete	Complete	Partial	37F_7	37-41_11	41F_21	39-43_10	43E_22	44-45_50	45E-47F_76	47-49_48	49E_22	267	323	14	8	126	33	48
MN832242	MBio76_C5_Kim_Pac_IIa	Prazeres et al. (2020)	Weiner et al [2016]	MBio76	C5	clone	DNA Micro kit	Kimbe-Bay	Pacific Ocean	Kim	Pac	-5.35119	150.486	2016-04-12	3-m	Y	BASETYPE	Amphistegina	lobifera	II	a	4	Partial	Complete	Complete	Complete	Complete	Complete	Complete	Complete	Complete	Complete	Partial	37F_7	37-41_11	41F_21	39-43_10	43E_22	44-45_50	45E-47F_76	47-49_48	49E_22	267	323	14	8	126	33	48
MN832243	MBio76_C6_Kim_Pac_IIa	Prazeres et al. (2020)	Weiner et al [2016]	MBio76	C6	clone	DNA Micro kit	Kimbe-Bay	Pacific Ocean	Kim	Pac	-5.35119	150.486	2016-04-12	3-m	Y	BASETYPE	Amphistegina	lobifera	II	a	4	Partial	Complete	Complete	Complete	Complete	Complete	Complete	Complete	Complete	Complete	Partial	37F_7	37-41_11	41F_21	39-43_10	43E_22	44-45_50	45E-47F_76	47-49_48	49E_22	267	323	14	8	126	33	48
MN832244	MBio76_C7_Kim_Pac_IIa	Prazeres et al. (2020)	Weiner et al [2016]	MBio76	C7	clone	DNA Micro kit	Kimbe-Bay	Pacific Ocean	Kim	Pac	-5.35119	150.486	2016-04-12	3-m	Y	BASETYPE	Amphistegina	lobifera	II	a	4	Partial	Complete	Complete	Complete	Complete	Complete	Complete	Complete	Complete	Complete	Partial	37F_7	37-41_11	41F_21	39-43_10	43E_22	44-45_50	45E-47F_76	47-49_48	49E_22	267	323	14	8	126	33	48
MN832245	MBio76_C9_Kim_Pac_IIa	Prazeres et al. (2020)	Weiner et al [2016]	MBio76	C9	clone	DNA Micro kit	Kimbe-Bay	Pacific Ocean	Kim	Pac	-5.35119	150.486	2016-04-12	3-m	Y	BASETYPE	Amphistegina	lobifera	II	a	4	Partial	Complete	Complete	Complete	Complete	Complete	Complete	Complete	Complete	Complete	Partial	37F_7	37-41_11	41F_21	39-43_10	43E_22	44-45_50	45E-47F_76	47-49_48	49E_22	267	323	14	8	126	33	48
MN832018	BC51_C4_Liz_Pac_IIa	Prazeres et al. (2020)	Weiner et al [2016]	BC51	C4	clone	GITC*	Lizard-Island	Pacific Ocean	Liz	Pac	-14.6838	145.472	2014-09-03	8-m	N	ASSIGNED	Amphistegina	lobifera	II	a	*	Partial	Complete	Complete	Complete	Complete	Complete	Complete	Complete	Complete	Partial	N/A	37F_7	37-41_11	41F_12	39-43_16	43E_22	44-45_48	45E-47F_68	47-49_51	N/A	267	323	73	258	126	139	28
MN832013	BC51_C6_Liz_Pac_IIa	Prazeres et al. (2020)	Weiner et al [2016]	BC51	C6	clone	GITC*	Lizard-Island	Pacific Ocean	Liz	Pac	-14.6838	145.472	2014-09-03	8-m	N	ASSIGNED	Amphistegina	lobifera	II	a	*	Partial	Complete	Complete	Complete	Complete	Complete	Complete	Complete	Complete	Complete	Partial	37F_8	37-41_23	41F_12	39-43_16	43E_22	44-45_48	45E-47F_68	47-49_48	49E_22	1	19	73	258	126	139	28
MN832019	BC51_DS_Liz_Pac_IIa	Prazeres et al. (2020)	Weiner et al [2016]	BC51	DS	DS	GITC*	Lizard-Island	Pacific Ocean	Liz	Pac	-14.6838	145.472	2014-09-03	8-m	N	ASSIGNED	Amphistegina	lobifera	II	a	*	Partial	Complete	Complete	Complete	Complete	Complete	Complete	Complete	Complete	Partial	N/A	37F_7	37-41_11	41F_13	39-43_16	43E_22	44-45_48	45E-47F_72	47-49_48	N/A	267	323	1	258	126	139	1
MN832021	BC69_DS_Liz_Pac_IIa	Prazeres et al. (2020)	Weiner et al [2016]	BC69	DS	DS	GITC*	Lizard-Island	Pacific Ocean	Liz	Pac	-14.6838	145.472	2014-09-03	8-m	N	ASSIGNED	Amphistegina	lobifera	II	a	*	Partial	Complete	Complete	Complete	Complete	Complete	Complete	Complete	Partial	N/A	N/A	37F_7	37-41_11	41F_12	39-43_16	43E_22	44-45_53	45E-47F_80	N/A	N/A	267	323	73	258	126	1	3
MN832258	BC73_C2_Liz_Pac_IIa	Prazeres et al. (2020)	Weiner et al [2016]	BC73	C2	clone	GITC*	Lizard-Island	Pacific Ocean	Liz	Pac	-14.6838	145.472	2014-09-03	8-m	Y	BASETYPE	Amphistegina	lobifera	II	a	6	Partial	Complete	Complete	Complete	Complete	Complete	Complete	Complete	Complete	Complete	Partial	37F_7	37-41_11	41F_12	39-43_16	43E_22	44-45_48	45E-47F_59	47-49_38	49E_22	267	323	73	258	126	139	2
MN832323	BC73_C4_Liz_Pac_IIa	Prazeres et al. (2020)	Weiner et al [2016]	BC73	C4	clone	GITC*	Lizard-Island	Pacific Ocean	Liz	Pac	-14.6838	145.472	2014-09-03	8-m	Y	BASETYPE	Amphistegina	lobifera	II	a	6	Partial	Complete	Complete	Complete	Complete	Complete	Complete	Complete	Complete	Complete	Partial	37F_7	37-41_11	41F_47	39-43_16	43E_22	44-45_48	45E-47F_79	47-49_36	49E_24	267	323	18	258	126	139	6
MN832328	BC73_C5_Liz_Pac_IIa	Prazeres et al. (2020)	Weiner et al [2016]	BC73	C5	clone	GITC*	Lizard-Island	Pacific Ocean	Liz	Pac	-14.6838	145.472	2014-09-03	8-m	N	BASETYPE	Amphistegina	lobifera	II	a	6	Partial	Complete	Complete	Complete	Complete	Complete	Complete	Complete	Complete	Complete	Partial	37F_7	37-41_11	41F_12	39-43_16	43E_22	44-45_48	45E-47F_85	47-49_48	49E_15	267	323	73	258	126	139	2
MN832250	BC73_C6_Liz_Pac_IIa	Prazeres et al. (2020)	Weiner et al [2016]	BC73	C6	clone	GITC*	Lizard-Island	Pacific Ocean	Liz	Pac	-14.6838	145.472	2014-09-03	8-m	Y	BASETYPE	Amphistegina	lobifera	II	a	6	Partial	Complete	Complete	Complete	Complete	Complete	Complete	Complete	Complete	Complete	Partial	37F_7	37-41_11	41F_24	39-43_16	43E_22	44-45_48	45E-47F_76	47-49_36	49E_8	267	323	3	258	126	139	48
MN832327	BC73_C7_Liz_Pac_IIa	Prazeres et al. (2020)	Weiner et al [2016]	BC73	C7	clone	GITC*	Lizard-Island	Pacific Ocean	Liz	Pac	-14.6838	145.472	2014-09-03	8-m	Y	BASETYPE	Amphistegina	lobifera	II	a	6	Partial	Complete	Complete	Complete	Complete	Complete	Complete	Complete	Complete	Complete	Partial	37F_7	37-41_11	41F_12	39-43_16	43E_22	44-45_48	45E-47F_59	47-49_38	49E_22	267	323	73	258	126	139	2
MN832251	BC73_C8_Liz_Pac_IIa	Prazeres et al. (2020)	Weiner et al [2016]	BC73	C8	clone	GITC*	Lizard-Island	Pacific Ocean	Liz	Pac	-14.6838	145.472	2014-09-03	8-m	Y	BASETYPE	Amphistegina	lobifera	II	a	6	Partial	Complete	Complete	Complete	Complete	Complete	Complete	Complete	Complete	Complete	Partial	37F_7	37-41_11	41F_47	39-43_16	43E_22	44-45_48	45E-47F_79	47-49_36	49E_24	267	323	18	258	126	139	6
MN832259	BC73_C9_Liz_Pac_IIa	Prazeres et al. (2020)	Weiner et al [2016]	BC73	C9	clone	GITC*	Lizard-Island	Pacific Ocean	Liz	Pac	-14.6838	145.472	2014-09-03	8-m	Y	BASETYPE	Amphistegina	lobifera	II	a	6	Partial	Complete	Complete	Complete	Complete	Complete	Complete	Complete	Complete	Complete	Partial	37F_7	37-41_11	41F_12	39-43_16	43E_22	44-45_48	45E-47F_85	47-49_48	49E_15	267	323	73	258	126	139	2
MN832022	BC73_DS_Liz_Pac_IIa	Prazeres et al. (2020)	Weiner et al [2016]	BC73	DS	DS	GITC*	Lizard-Island	Pacific Ocean	Liz	Pac	-14.6838	145.472	2014-09-03	8-m	N	ASSIGNED	Amphistegina	lobifera	II	a	*	Partial	Complete	Complete	Complete	Complete	Complete	Complete	Complete	Partial	N/A	N/A	37F_7	37-41_11	41F_12	39-43_16	43E_22	44-45_48	45E-47F_68	N/A	N/A	267	323	73	258	126	139	28
MN832324	BC74_C1_Liz_Pac_IIa	Prazeres et al. (2020)	Weiner et al [2016]	BC74	C1	clone	GITC*	Lizard-Island	Pacific Ocean	Liz	Pac	-14.6838	145.472	2014-09-03	8-m	Y	BASETYPE	Amphistegina	lobifera	II	a	6	Partial	Complete	Complete	Complete	Complete	Complete	Complete	Complete	Complete	Complete	Partial	37F_7	37-41_11	41F_12	39-43_16	43E_22	44-45_48	45E-47F_57	47-49_48	49E_17	267	323	73	258	126	139	5
MN832255	BC74_C2_Liz_Pac_IIa	Prazeres et al. (2020)	Weiner et al [2016]	BC74	C2	clone	GITC*	Lizard-Island	Pacific Ocean	Liz	Pac	-14.6838	145.472	2014-09-03	8-m	Y	BASETYPE	Amphistegina	lobifera	II	a	6	Partial	Complete	Complete	Complete	Complete	Complete	Complete	Complete	Complete	Complete	Partial	37F_7	37-41_11	41F_47	39-43_16	43E_22	44-45_48	45E-47F_79	47-49_36	49E_24	267	323	18	258	126	139	6
MN832325	BC74_C3_Liz_Pac_IIa	Prazeres et al. (2020)	Weiner et al [2016]	BC74	C3	clone	GITC*	Lizard-Island	Pacific Ocean	Liz	Pac	-14.6838	145.472	2014-09-03	8-m	Y	BASETYPE	Amphistegina	lobifera	II	a	6	Partial	Complete	Complete	Complete	Complete	Complete	Complete	Complete	Complete	Complete	Partial	37F_7	37-41_11	41F_12	39-43_16	43E_22	44-45_48	45E-47F_68	47-49_48	49E_5	267	323	73	258	126	139	28
MN832326	BC74_C4_Liz_Pac_IIa	Prazeres et al. (2020)	Weiner et al [2016]	BC74	C4	clone	GITC*	Lizard-Island	Pacific Ocean	Liz	Pac	-14.6838	145.472	2014-09-03	8-m	Y	BASETYPE	Amphistegina	lobifera	II	a	6	Partial	Complete	Complete	Complete	Complete	Complete	Complete	Complete	Complete	Complete	Partial	37F_7	37-41_11	41F_24	39-43_16	43E_22	44-45_48	45E-47F_76	47-49_36	49E_8	267	323	3	258	126	139	48
MN832020	BC74_C5_Liz_Pac_IIa	Prazeres et al. (2020)	Weiner et al [2016]	BC74	C5	clone	GITC*	Lizard-Island	Pacific Ocean	Liz	Pac	-14.6838	145.472	2014-09-03	8-m	N	ASSIGNED	Amphistegina	lobifera	II	a	*	Partial	Complete	Complete	Complete	Complete	Complete	Complete	Complete	Complete	Partial	N/A	37F_7	37-41_11	41F_47	39-43_16	43E_22	44-45_48	45E-47F_79	47-49_36	N/A	267	323	18	258	126	139	6
MN832014	BC74_C6_Liz_Pac_IIa	Prazeres et al. (2020)	Weiner et al [2016]	BC74	C6	clone	GITC*	Lizard-Island	Pacific Ocean	Liz	Pac	-14.6838	145.472	2014-09-03	8-m	Y	ASSIGNED	Amphistegina	lobifera	II	a	*	Partial	Complete	Complete	Complete	Complete	Complete	Complete	Complete	Complete	Complete	Partial	37F_7	37-41_11	41F_12	39-43_16	43E_22	44-45_48	45E-47F_76	47-49_23	49E_35	267	323	73	258	126	139	48
MN832252	BC74_C7_Liz_Pac_IIa	Prazeres et al. (2020)	Weiner et al [2016]	BC74	C7	clone	GITC*	Lizard-Island	Pacific Ocean	Liz	Pac	-14.6838	145.472	2014-09-03	8-m	Y	BASETYPE	Amphistegina	lobifera	II	a	6	Partial	Complete	Complete	Complete	Complete	Complete	Complete	Complete	Complete	Complete	Partial	37F_7	37-41_11	41F_12	39-43_16	43E_22	44-45_48	45E-47F_57	47-49_48	49E_17	267	323	73	258	126	139	5
MN832253	BC74_C8_Liz_Pac_IIa	Prazeres et al. (2020)	Weiner et al [2016]	BC74	C8	clone	GITC*	Lizard-Island	Pacific Ocean	Liz	Pac	-14.6838	145.472	2014-09-03	8-m	Y	BASETYPE	Amphistegina	lobifera	II	a	6	Partial	Complete	Complete	Complete	Complete	Complete	Complete	Complete	Complete	Complete	Partial	37F_7	37-41_11	41F_12	39-43_16	43E_22	44-45_48	45E-47F_68	47-49_48	49E_5	267	323	73	258	126	139	28
MN832254	BC74_C9_Liz_Pac_IIa	Prazeres et al. (2020)	Weiner et al [2016]	BC74	C9	clone	GITC*	Lizard-Island	Pacific Ocean	Liz	Pac	-14.6838	145.472	2014-09-03	8-m	Y	BASETYPE	Amphistegina	lobifera	II	a	6	Partial	Complete	Complete	Complete	Complete	Complete	Complete	Complete	Complete	Complete	Partial	37F_7	37-41_11	41F_24	39-43_16	43E_22	44-45_48	45E-47F_76	47-49_36	49E_8	267	323	3	258	126	139	48
MN832024	BC75_C1_Liz_Pac_IIa	Prazeres et al. (2020)	Weiner et al [2016]	BC75	C1	clone	GITC*	Lizard-Island	Pacific Ocean	Liz	Pac	-14.6838	145.472	2014-09-03	8-m	N	ASSIGNED	Amphistegina	lobifera	II	a	*	Partial	Complete	Complete	Complete	Complete	Complete	Partial	N/A	N/A	N/A	N/A	37F_7	37-41_11	41F_49	39-43_16	43E_22	N/A	N/A	N/A	N/A	267	323	2	258	126	N/A	N/A
MN832023	BC75_C10_Liz_Pac_IIa	Prazeres et al. (2020)	Weiner et al [2016]	BC75	C10	clone	GITC*	Lizard-Island	Pacific Ocean	Liz	Pac	-14.6838	145.472	2014-09-03	8-m	N	ASSIGNED	Amphistegina	lobifera	II	a	*	Partial	Complete	Complete	Complete	Complete	Complete	Partial	N/A	N/A	N/A	N/A	37F_7	37-41_11	41F_47	39-43_16	43E_22	N/A	N/A	N/A	N/A	267	323	18	258	126	N/A	N/A
MN832015	BC75_C2_Liz_Pac_IIa	Prazeres et al. (2020)	Weiner et al [2016]	BC75	C2	clone	GITC*	Lizard-Island	Pacific Ocean	Liz	Pac	-14.6838	145.472	2014-09-03	8-m	N	ASSIGNED	Amphistegina	lobifera	II	a	*	Partial	Complete	Complete	Complete	Complete	Complete	Complete	Complete	Complete	Complete	Partial	37F_7	37-41_11	41F_47	39-43_16	43E_22	44-45_48	45E-47F_81	47-49_51	49E_25	267	323	18	258	126	139	1
MN832025	BC75_C3_Liz_Pac_IIa	Prazeres et al. (2020)	Weiner et al [2016]	BC75	C3	clone	GITC*	Lizard-Island	Pacific Ocean	Liz	Pac	-14.6838	145.472	2014-09-03	8-m	N	ASSIGNED	Amphistegina	lobifera	II	a	*	Partial	Complete	Complete	Complete	Complete	Complete	Partial	N/A	N/A	N/A	N/A	37F_7	37-41_11	41F_47	39-43_16	43E_22	N/A	N/A	N/A	N/A	267	323	18	258	126	N/A	N/A
MN832016	BC75_C4_Liz_Pac_IIa	Prazeres et al. (2020)	Weiner et al [2016]	BC75	C4	clone	GITC*	Lizard-Island	Pacific Ocean	Liz	Pac	-14.6838	145.472	2014-09-03	8-m	N	ASSIGNED	Amphistegina	lobifera	II	a	*	Partial	Complete	Complete	Complete	Complete	Complete	Complete	Complete	Complete	Complete	Partial	37F_7	37-41_11	41F_49	39-43_16	43E_22	44-45_48	45E-47F_82	47-49_51	49E_25	267	323	2	258	126	139	1
MN832256	BC75_C6_Liz_Pac_IIa	Prazeres et al. (2020)	Weiner et al [2016]	BC75	C6	clone	GITC*	Lizard-Island	Pacific Ocean	Liz	Pac	-14.6838	145.472	2014-09-03	8-m	Y	BASETYPE	Amphistegina	lobifera	II	a	6	Partial	Complete	Complete	Complete	Complete	Complete	Complete	Complete	Complete	Complete	Partial	37F_7	37-41_11	41F_47	39-43_16	43E_22	44-45_48	45E-47F_79	47-49_36	49E_24	267	323	18	258	126	139	6
MN832257	BC75_C7_Liz_Pac_IIa	Prazeres et al. (2020)	Weiner et al [2016]	BC75	C7	clone	GITC*	Lizard-Island	Pacific Ocean	Liz	Pac	-14.6838	145.472	2014-09-03	8-m	Y	BASETYPE	Amphistegina	lobifera	II	a	6	Partial	Complete	Complete	Complete	Complete	Complete	Complete	Complete	Complete	Complete	Partial	37F_7	37-41_11	41F_47	39-43_16	43E_22	44-45_48	45E-47F_79	47-49_36	49E_24	267	323	18	258	126	139	6
MN832017	BC75_C8_Liz_Pac_IIa	Prazeres et al. (2020)	Weiner et al [2016]	BC75	C8	clone	GITC*	Lizard-Island	Pacific Ocean	Liz	Pac	-14.6838	145.472	2014-09-03	8-m	Y	ASSIGNED	Amphistegina	lobifera	II	a	*	Partial	Complete	Complete	Complete	Complete	Complete	Complete	Complete	Complete	Complete	Partial	37F_7	37-41_11	41F_50	39-43_16	43E_22	44-45_48	45E-47F_76	47-49_36	49E_24	267	323	1	258	126	139	48
MN832026	BC75_C9_Liz_Pac_IIa	Prazeres et al. (2020)	Weiner et al [2016]	BC75	C9	clone	GITC*	Lizard-Island	Pacific Ocean	Liz	Pac	-14.6838	145.472	2014-09-03	8-m	N	ASSIGNED	Amphistegina	lobifera	II	a	*	N/A	N/A	N/A	Partial	Complete	Complete	Complete	Complete	Partial	N/A	N/A	N/A	N/A	N/A	39-43_16	43E_22	44-45_48	45E-47F_76	N/A	N/A	N/A	N/A	N/A	258	126	139	48
MN832029	BC17_C1_Lor_Pac_IVa	Prazeres et al. (2020)	Weiner et al [2016]	BC17	C1	clone	GITC*	Lord-Howe-Island	Pacific Ocean	Lor	Pac	-31.5196	159.056	2018-03-21	5-m	Y	ASSIGNED	Amphistegina	lobifera	IV	a	*	Partial	Complete	Complete	Complete	Complete	Complete	Complete	Complete	Complete	Complete	Partial	37F_5	37-41_23	41F_75	39-43_16	43E_29	44-45_15	45E-47F_32	47-49_46	49E_2	131	19	1	258	13	6	2
MN832034	BC17_C2_Lor_Pac_IVa	Prazeres et al. (2020)	Weiner et al [2016]	BC17	C2	clone	GITC*	Lord-Howe-Island	Pacific Ocean	Lor	Pac	-31.5196	159.056	2018-03-21	5-m	N	ASSIGNED	Amphistegina	lobifera	IV	a	*	Partial	Complete	Complete	Complete	Complete	Complete	Complete	Complete	Partial	N/A	N/A	37F_13	37-41_22	41F_79	39-43_16	43E_29	44-45_17	45E-47F_33	N/A	N/A	1	1	1	258	13	1	5
MN832030	BC17_C3_Lor_Pac_IVa	Prazeres et al. (2020)	Weiner et al [2016]	BC17	C3	clone	GITC*	Lord-Howe-Island	Pacific Ocean	Lor	Pac	-31.5196	159.056	2018-03-21	5-m	N	ASSIGNED	Amphistegina	lobifera	IV	a	*	Partial	Complete	Complete	Complete	Complete	Complete	Complete	Complete	Complete	Complete	Partial	37F_5	37-41_23	41F_80	39-43_16	43E_29	44-45_15	45E-47F_28	47-49_3	49E_2	131	19	1	258	13	6	1
MN832027	BC17_C4_Lor_Pac_IVa	Prazeres et al. (2020)	Weiner et al [2016]	BC17	C4	clone	GITC*	Lord-Howe-Island	Pacific Ocean	Lor	Pac	-31.5196	159.056	2018-03-21	5-m	Y	ASSIGNED	Amphistegina	lobifera	IV	a	*	Partial	Complete	Complete	Complete	Complete	Complete	Complete	Complete	Complete	Complete	Partial	37F_12	37-41_24	41F_37	39-43_16	43E_29	44-45_15	45E-47F_32	47-49_46	49E_33	3	9	4	258	13	6	2
MN832028	BC17_C6_Lor_Pac_IVa	Prazeres et al. (2020)	Weiner et al [2016]	BC17	C6	clone	GITC*	Lord-Howe-Island	Pacific Ocean	Lor	Pac	-31.5196	159.056	2018-03-21	5-m	N	ASSIGNED	Amphistegina	lobifera	IV	a	*	Partial	Complete	Complete	Complete	Complete	Complete	Complete	Complete	Complete	Complete	Partial	37F_5	37-41_21	41F_56	39-43_16	43E_29	44-45_15	45E-47F_30	47-49_3	49E_4	131	1	1	258	13	6	1
MN832385	BC17_C7_Lor_Pac_IVa	Prazeres et al. (2020)	Weiner et al [2016]	BC17	C7	clone	GITC*	Lord-Howe-Island	Pacific Ocean	Lor	Pac	-31.5196	159.056	2018-03-21	5-m	Y	BASETYPE	Amphistegina	lobifera	IV	a	1	Partial	Complete	Complete	Complete	Complete	Complete	Complete	Complete	Complete	Complete	Partial	37F_12	37-41_24	41F_54	39-43_16	43E_29	44-45_14	45E-47F_54	47-49_3	49E_2	3	9	3	258	13	2	2
MN832031	BC18_C1_Lor_Pac_IVa	Prazeres et al. (2020)	Weiner et al [2016]	BC18	C1	clone	GITC*	Lord-Howe-Island	Pacific Ocean	Lor	Pac	-31.5196	159.056	2018-03-21	5-m	N	ASSIGNED	Amphistegina	lobifera	IV	a	*	Partial	Complete	Complete	Complete	Complete	Complete	Complete	Complete	Complete	Complete	Partial	37F_5	37-41_24	41F_54	39-43_16	43E_29	44-45_16	45E-47F_33	47-49_33	49E_32	131	9	3	258	13	1	5
MN832032	BC18_C2_Lor_Pac_IVa	Prazeres et al. (2020)	Weiner et al [2016]	BC18	C2	clone	GITC*	Lord-Howe-Island	Pacific Ocean	Lor	Pac	-31.5196	159.056	2018-03-21	5-m	N	ASSIGNED	Amphistegina	lobifera	IV	a	*	Partial	Complete	Complete	Complete	Complete	Complete	Complete	Complete	Complete	Complete	Partial	37F_5	37-41_24	41F_55	39-43_16	43E_29	44-45_15	45E-47F_33	47-49_33	49E_31	131	9	1	258	13	6	5
MN832291	BC18_C3_Lor_Pac_IVa	Prazeres et al. (2020)	Weiner et al [2016]	BC18	C3	clone	GITC*	Lord-Howe-Island	Pacific Ocean	Lor	Pac	-31.5196	159.056	2018-03-21	5-m	Y	BASETYPE	Amphistegina	lobifera	IV	a	1	Partial	Complete	Complete	Complete	Complete	Complete	Complete	Complete	Complete	Complete	Partial	37F_5	37-41_24	41F_37	39-43_16	43E_29	44-45_58	45E-47F_31	47-49_3	49E_31	131	9	4	258	13	3	3
MN832293	BC18_C4_Lor_Pac_IVa	Prazeres et al. (2020)	Weiner et al [2016]	BC18	C4	clone	GITC*	Lord-Howe-Island	Pacific Ocean	Lor	Pac	-31.5196	159.056	2018-03-21	5-m	Y	BASETYPE	Amphistegina	lobifera	IV	a	1	Partial	Complete	Complete	Complete	Complete	Complete	Complete	Complete	Complete	Complete	Partial	37F_12	37-41_24	41F_54	39-43_16	43E_29	44-45_14	45E-47F_54	47-49_3	49E_2	3	9	3	258	13	2	2
MN832384	BC18_C5_Lor_Pac_IVa	Prazeres et al. (2020)	Weiner et al [2016]	BC18	C5	clone	GITC*	Lord-Howe-Island	Pacific Ocean	Lor	Pac	-31.5196	159.056	2018-03-21	5-m	Y	BASETYPE	Amphistegina	lobifera	IV	a	1	Partial	Complete	Complete	Complete	Complete	Complete	Complete	Complete	Complete	Complete	Partial	37F_5	37-41_24	41F_37	39-43_16	43E_29	44-45_58	45E-47F_31	47-49_3	49E_31	131	9	4	258	13	3	3
MN832292	BC18_C6_Lor_Pac_IVa	Prazeres et al. (2020)	Weiner et al [2016]	BC18	C6	clone	GITC*	Lord-Howe-Island	Pacific Ocean	Lor	Pac	-31.5196	159.056	2018-03-21	5-m	N	BASETYPE	Amphistegina	lobifera	IV	a	1	Partial	Complete	Complete	Complete	Complete	Complete	Complete	Complete	Complete	Complete	Partial	37F_5	37-41_24	41F_37	39-43_16	43E_29	44-45_58	45E-47F_31	47-49_3	49E_31	131	9	4	258	13	3	3
MN832036	BC20_C1_Lor_Pac_IVa	Prazeres et al. (2020)	Weiner et al [2016]	BC20	C1	clone	GITC*	Lord-Howe-Island	Pacific Ocean	Lor	Pac	-31.5196	159.056	2018-03-21	5-m	N	ASSIGNED	Amphistegina	lobifera	IV	a	*	N/A	N/A	N/A	N/A	N/A	N/A	N/A	Partial	Complete	Partial	N/A	N/A	N/A	N/A	N/A	N/A	N/A	N/A	47-49_1	N/A	N/A	N/A	N/A	N/A	N/A	N/A	N/A
MN832035	BC20_C4_Lor_Pac_IVa	Prazeres et al. (2020)	Weiner et al [2016]	BC20	C4	clone	GITC*	Lord-Howe-Island	Pacific Ocean	Lor	Pac	-31.5196	159.056	2018-03-21	5-m	N	ASSIGNED	Amphistegina	lobifera	IV	a	*	N/A	N/A	N/A	Partial	Complete	Complete	Complete	Complete	Partial	N/A	N/A	N/A	N/A	N/A	39-43_16	43E_31	44-45_59	45E-47F_33	N/A	N/A	N/A	N/A	N/A	258	1	1	5
MN832033	BC21_C1_Lor_Pac_IVa	Prazeres et al. (2020)	Weiner et al [2016]	BC21	C1	clone	GITC*	Lord-Howe-Island	Pacific Ocean	Lor	Pac	-31.5196	159.056	2018-03-21	5-m	N	ASSIGNED	Amphistegina	lobifera	IV	a	*	Partial	Complete	Complete	Complete	Complete	Complete	Complete	Complete	Complete	Complete	Partial	37F_1	37-41_24	41F_4	39-43_16	43E_29	44-45_15	45E-47F_33	47-49_40	49E_3	1	9	1	258	13	6	5
MN832045	MBio93_C1_Mal_Ind_IIb	Prazeres et al. (2020)	Weiner et al [2016]	MBio93	C1	clone	DNA Micro kit	Maldives	Indian Ocean	Mal	Ind	1.92499	73.3997	2018-09-01	To be done [Martina]	N	ASSIGNED	Amphistegina	lobifera	II	b	*	Partial	Complete	Complete	Complete	Complete	Complete	Complete	Complete	Partial	N/A	N/A	37F_7	37-41_7	41F_33	39-43_20	43E_37	44-45_9	45E-47F_113	N/A	N/A	267	47	41	34	4	16	7
MN832043	MBio93_C10_Mal_Ind_IIb	Prazeres et al. (2020)	Weiner et al [2016]	MBio93	C10	clone	DNA Micro kit	Maldives	Indian Ocean	Mal	Ind	1.92499	73.3997	2018-09-01	To be done [Martina]	N	ASSIGNED	Amphistegina	lobifera	II	b	*	Partial	Complete	Complete	Complete	Complete	Complete	Complete	Complete	Partial	N/A	N/A	37F_7	37-41_7	41F_33	39-43_20	43E_37	44-45_9	45E-47F_113	N/A	N/A	267	47	41	34	4	16	7
MN832270	MBio93_C11_Mal_Ind_IIb	Prazeres et al. (2020)	Weiner et al [2016]	MBio93	C11	clone	DNA Micro kit	Maldives	Indian Ocean	Mal	Ind	1.92499	73.3997	2018-09-01	8-m	Y	BASETYPE	Amphistegina	lobifera	II	b	1	Partial	Complete	Complete	Complete	Complete	Complete	Complete	Complete	Complete	Complete	Partial	37F_7	37-41_7	41F_33	39-43_21	43E_54	44-45_33	45E-47F_114	47-49_22	49E_39	267	47	41	20	10	20	7
MN832044	MBio93_C12_Mal_Ind_IIb	Prazeres et al. (2020)	Weiner et al [2016]	MBio93	C12	clone	DNA Micro kit	Maldives	Indian Ocean	Mal	Ind	1.92499	73.3997	2018-09-01	To be done [Martina]	N	ASSIGNED	Amphistegina	lobifera	II	b	*	Partial	Complete	Complete	Complete	Complete	Complete	Complete	Complete	Partial	N/A	N/A	37F_7	37-41_7	41F_33	39-43_20	43E_37	44-45_9	45E-47F_113	N/A	N/A	267	47	41	34	4	16	7
MN832269	MBio93_C13_Mal_Ind_IIb	Prazeres et al. (2020)	Weiner et al [2016]	MBio93	C13	clone	DNA Micro kit	Maldives	Indian Ocean	Mal	Ind	1.92499	73.3997	2018-09-01	8-m	Y	BASETYPE	Amphistegina	lobifera	II	b	1	Partial	Complete	Complete	Complete	Complete	Complete	Complete	Complete	Complete	Complete	Partial	37F_7	37-41_7	41F_33	39-43_21	43E_54	44-45_33	45E-47F_103	47-49_22	49E_39	267	47	41	20	10	20	3
MN832388	MBio93_C14_Mal_Ind_IIb	Prazeres et al. (2020)	Weiner et al [2016]	MBio93	C14	clone	DNA Micro kit	Maldives	Indian Ocean	Mal	Ind	1.92499	73.3997	2018-09-01	8-m	Y	BASETYPE	Amphistegina	lobifera	II	b	1	Partial	Complete	Complete	Complete	Complete	Complete	Complete	Complete	Complete	Complete	Partial	37F_7	37-41_7	41F_33	39-43_21	43E_54	44-45_33	45E-47F_114	47-49_22	49E_39	267	47	41	20	10	20	7
MN832386	MBio93_C15_Mal_Ind_IIb	Prazeres et al. (2020)	Weiner et al [2016]	MBio93	C15	clone	DNA Micro kit	Maldives	Indian Ocean	Mal	Ind	1.92499	73.3997	2018-09-01	8-m	Y	BASETYPE	Amphistegina	lobifera	II	b	1	Partial	Complete	Complete	Complete	Complete	Complete	Complete	Complete	Complete	Complete	Partial	37F_7	37-41_7	41F_30	39-43_21	43E_57	44-45_9	45E-47F_114	47-49_22	49E_39	267	47	11	20	7	16	7
MN832268	MBio93_C16_Mal_Ind_IIb	Prazeres et al. (2020)	Weiner et al [2016]	MBio93	C16	clone	DNA Micro kit	Maldives	Indian Ocean	Mal	Ind	1.92499	73.3997	2018-09-01	8-m	Y	BASETYPE	Amphistegina	lobifera	II	b	1	Partial	Complete	Complete	Complete	Complete	Complete	Complete	Complete	Complete	Complete	Partial	37F_7	37-41_7	41F_33	39-43_21	43E_54	44-45_33	45E-47F_103	47-49_22	49E_39	267	47	41	20	10	20	3
MN832037	MBio93_C17_Mal_Ind_IIb	Prazeres et al. (2020)	Weiner et al [2016]	MBio93	C17	clone	DNA Micro kit	Maldives	Indian Ocean	Mal	Ind	1.92499	73.3997	2018-09-01	8-m	Y	ASSIGNED	Amphistegina	lobifera	II	b	*	Partial	Complete	Complete	Complete	Complete	Complete	Complete	Complete	Complete	Complete	Partial	37F_11	37-41_7	41F_33	39-43_21	43E_56	44-45_33	45E-47F_98	47-49_21	49E_39	4	47	41	20	1	20	1
MN832387	MBio93_C18_Mal_Ind_IIb	Prazeres et al. (2020)	Weiner et al [2016]	MBio93	C18	clone	DNA Micro kit	Maldives	Indian Ocean	Mal	Ind	1.92499	73.3997	2018-09-01	8-m	Y	BASETYPE	Amphistegina	lobifera	II	b	1	Partial	Complete	Complete	Complete	Complete	Complete	Complete	Complete	Complete	Complete	Partial	37F_7	37-41_7	41F_33	39-43_21	43E_54	44-45_33	45E-47F_103	47-49_22	49E_39	267	47	41	20	10	20	3
MN832389	MBio93_C19_Mal_Ind_IIb	Prazeres et al. (2020)	Weiner et al [2016]	MBio93	C19	clone	DNA Micro kit	Maldives	Indian Ocean	Mal	Ind	1.92499	73.3997	2018-09-01	8-m	Y	BASETYPE	Amphistegina	lobifera	II	b	1	Partial	Complete	Complete	Complete	Complete	Complete	Complete	Complete	Complete	Complete	Partial	37F_7	37-41_7	41F_33	39-43_21	43E_57	44-45_9	45E-47F_114	47-49_22	49E_39	267	47	41	20	7	16	7
MN832046	MBio93_C2_Mal_Ind_IIb	Prazeres et al. (2020)	Weiner et al [2016]	MBio93	C2	clone	DNA Micro kit	Maldives	Indian Ocean	Mal	Ind	1.92499	73.3997	2018-09-01	To be done [Martina]	N	ASSIGNED	Amphistegina	lobifera	II	b	*	Partial	Complete	Complete	Complete	Complete	Complete	Complete	Complete	Partial	N/A	N/A	37F_7	37-41_7	41F_33	39-43_20	43E_37	44-45_9	45E-47F_115	N/A	N/A	267	47	41	34	4	16	1
MN832038	MBio93_C20_Mal_Ind_IIb	Prazeres et al. (2020)	Weiner et al [2016]	MBio93	C20	clone	DNA Micro kit	Maldives	Indian Ocean	Mal	Ind	1.92499	73.3997	2018-09-01	8-m	Y	ASSIGNED	Amphistegina	lobifera	II	b	*	Partial	Complete	Complete	Complete	Complete	Complete	Complete	Complete	Complete	Complete	Partial	37F_7	37-41_7	41F_33	39-43_21	43E_57	44-45_7	45E-47F_99	47-49_22	49E_39	267	47	41	20	7	3	1
MN832047	MBio93_C3_Mal_Ind_IIb	Prazeres et al. (2020)	Weiner et al [2016]	MBio93	C3	clone	DNA Micro kit	Maldives	Indian Ocean	Mal	Ind	1.92499	73.3997	2018-09-01	To be done [Martina]	N	ASSIGNED	Amphistegina	lobifera	II	b	*	Partial	Complete	Complete	Complete	Complete	Complete	Complete	Complete	Partial	N/A	N/A	37F_7	37-41_7	41F_30	39-43_20	43E_40	44-45_9	45E-47F_95	N/A	N/A	267	47	11	34	15	16	5
MN832048	MBio93_C4_Mal_Ind_IIb	Prazeres et al. (2020)	Weiner et al [2016]	MBio93	C4	clone	DNA Micro kit	Maldives	Indian Ocean	Mal	Ind	1.92499	73.3997	2018-09-01	To be done [Martina]	N	ASSIGNED	Amphistegina	lobifera	II	b	*	Partial	Complete	Complete	Complete	Complete	Complete	Complete	Complete	Partial	N/A	N/A	37F_7	37-41_6	41F_33	39-43_20	43E_39	44-45_47	45E-47F_112	N/A	N/A	267	1	41	34	1	1	1
MN832049	MBio93_C5_Mal_Ind_IIb	Prazeres et al. (2020)	Weiner et al [2016]	MBio93	C5	clone	DNA Micro kit	Maldives	Indian Ocean	Mal	Ind	1.92499	73.3997	2018-09-01	To be done [Martina]	N	ASSIGNED	Amphistegina	lobifera	II	b	*	Partial	Complete	Complete	Complete	Complete	Complete	Complete	Complete	Partial	N/A	N/A	37F_7	37-41_7	41F_33	39-43_20	43E_40	44-45_33	45E-47F_105	N/A	N/A	267	47	41	34	15	20	3
MN832050	MBio93_C6_Mal_Ind_IIb	Prazeres et al. (2020)	Weiner et al [2016]	MBio93	C6	clone	DNA Micro kit	Maldives	Indian Ocean	Mal	Ind	1.92499	73.3997	2018-09-01	To be done [Martina]	N	ASSIGNED	Amphistegina	lobifera	II	b	*	Partial	Complete	Complete	Complete	Complete	Complete	Complete	Complete	Partial	N/A	N/A	37F_7	37-41_7	41F_33	39-43_20	43E_40	44-45_33	45E-47F_105	N/A	N/A	267	47	41	34	15	20	3
MN832051	MBio93_C7_Mal_Ind_IIb	Prazeres et al. (2020)	Weiner et al [2016]	MBio93	C7	clone	DNA Micro kit	Maldives	Indian Ocean	Mal	Ind	1.92499	73.3997	2018-09-01	To be done [Martina]	N	ASSIGNED	Amphistegina	lobifera	II	b	*	Partial	Complete	Complete	Complete	Complete	Complete	Complete	Complete	Partial	N/A	N/A	37F_7	37-41_7	41F_33	39-43_20	43E_40	44-45_33	45E-47F_105	N/A	N/A	267	47	41	34	15	20	3
MN832052	MBio93_C8_Mal_Ind_IIb	Prazeres et al. (2020)	Weiner et al [2016]	MBio93	C8	clone	DNA Micro kit	Maldives	Indian Ocean	Mal	Ind	1.92499	73.3997	2018-09-01	To be done [Martina]	N	ASSIGNED	Amphistegina	lobifera	II	b	*	Partial	Complete	Complete	Complete	Complete	Complete	Complete	Complete	Partial	N/A	N/A	37F_7	37-41_7	41F_30	39-43_20	43E_40	44-45_9	45E-47F_95	N/A	N/A	267	47	11	34	15	16	5
MN832053	MBio93_C9_Mal_Ind_IIb	Prazeres et al. (2020)	Weiner et al [2016]	MBio93	C9	clone	DNA Micro kit	Maldives	Indian Ocean	Mal	Ind	1.92499	73.3997	2018-09-01	To be done [Martina]	N	ASSIGNED	Amphistegina	lobifera	II	b	*	Partial	Complete	Complete	Complete	Complete	Complete	Complete	Complete	Partial	N/A	N/A	37F_7	37-41_7	41F_33	39-43_20	43E_40	44-45_33	45E-47F_88	N/A	N/A	267	47	41	34	15	20	1
MN832057	MBio94_C1_Mal_Ind_IIb	Prazeres et al. (2020)	Weiner et al [2016]	MBio94	C1	clone	DNA Micro kit	Maldives	Indian Ocean	Mal	Ind	1.92499	73.3997	2018-09-01	To be done [Martina]	N	ASSIGNED	Amphistegina	lobifera	II	b	*	Partial	Complete	Complete	Complete	Complete	Complete	Complete	Complete	Partial	N/A	N/A	37F_7	37-41_7	41F_33	39-43_20	43E_40	44-45_9	45E-47F_110	N/A	N/A	267	47	41	34	15	16	2
MN832054	MBio94_C10_Mal_Ind_IIb	Prazeres et al. (2020)	Weiner et al [2016]	MBio94	C10	clone	DNA Micro kit	Maldives	Indian Ocean	Mal	Ind	1.92499	73.3997	2018-09-01	To be done [Martina]	N	ASSIGNED	Amphistegina	lobifera	II	b	*	Partial	Complete	Complete	Complete	Complete	Complete	Complete	Complete	Partial	N/A	N/A	37F_7	37-41_15	41F_33	39-43_20	43E_36	44-45_35	45E-47F_113	N/A	N/A	267	1	41	34	2	1	7
MN832055	MBio94_C11_Mal_Ind_IIb	Prazeres et al. (2020)	Weiner et al [2016]	MBio94	C11	clone	DNA Micro kit	Maldives	Indian Ocean	Mal	Ind	1.92499	73.3997	2018-09-01	To be done [Martina]	N	ASSIGNED	Amphistegina	lobifera	II	b	*	Partial	Complete	Complete	Complete	Complete	Complete	Complete	Complete	Partial	N/A	N/A	37F_7	37-41_7	41F_30	39-43_20	43E_14	44-45_22	45E-47F_113	N/A	N/A	267	47	11	34	5	6	7
MN832056	MBio94_C12_Mal_Ind_IIb	Prazeres et al. (2020)	Weiner et al [2016]	MBio94	C12	clone	DNA Micro kit	Maldives	Indian Ocean	Mal	Ind	1.92499	73.3997	2018-09-01	To be done [Martina]	N	ASSIGNED	Amphistegina	lobifera	II	b	*	Partial	Complete	Complete	Complete	Complete	Complete	Complete	Complete	Partial	N/A	N/A	37F_7	37-41_11	41F_33	39-43_20	43E_40	44-45_33	45E-47F_34	N/A	N/A	267	323	41	34	15	20	1
MN832058	MBio94_C2_Mal_Ind_IIb	Prazeres et al. (2020)	Weiner et al [2016]	MBio94	C2	clone	DNA Micro kit	Maldives	Indian Ocean	Mal	Ind	1.92499	73.3997	2018-09-01	To be done [Martina]	N	ASSIGNED	Amphistegina	lobifera	II	b	*	Partial	Complete	Complete	Complete	Complete	Complete	Complete	Complete	Partial	N/A	N/A	37F_7	37-41_7	41F_30	39-43_20	43E_14	44-45_22	45E-47F_109	N/A	N/A	267	47	11	34	5	6	1
MN832273	MBio94_C21_Mal_Ind_IIb	Prazeres et al. (2020)	Weiner et al [2016]	MBio94	C21	clone	DNA Micro kit	Maldives	Indian Ocean	Mal	Ind	1.92499	73.3997	2018-09-01	8-m	Y	BASETYPE	Amphistegina	lobifera	II	b	1	Partial	Complete	Complete	Complete	Complete	Complete	Complete	Complete	Complete	Complete	Partial	37F_7	37-41_14	41F_30	39-43_21	43E_54	44-45_33	45E-47F_96	47-49_22	49E_39	267	2	11	20	10	20	7
MN832039	MBio94_C23_Mal_Ind_IIb	Prazeres et al. (2020)	Weiner et al [2016]	MBio94	C23	clone	DNA Micro kit	Maldives	Indian Ocean	Mal	Ind	1.92499	73.3997	2018-09-01	8-m	Y	ASSIGNED	Amphistegina	lobifera	II	b	*	Partial	Complete	Complete	Complete	Complete	Complete	Complete	Complete	Complete	Complete	Partial	37F_7	37-41_7	41F_33	39-43_21	43E_57	44-45_9	45E-47F_96	47-49_22	49E_41	267	47	41	20	7	16	7
MN832391	MBio94_C24_Mal_Ind_IIb	Prazeres et al. (2020)	Weiner et al [2016]	MBio94	C24	clone	DNA Micro kit	Maldives	Indian Ocean	Mal	Ind	1.92499	73.3997	2018-09-01	8-m	Y	BASETYPE	Amphistegina	lobifera	II	b	1	Partial	Complete	Complete	Complete	Complete	Complete	Complete	Complete	Complete	Complete	Partial	37F_7	37-41_14	41F_30	39-43_21	43E_54	44-45_33	45E-47F_96	47-49_22	49E_39	267	2	11	20	10	20	7
MN832271	MBio94_C25_Mal_Ind_IIb	Prazeres et al. (2020)	Weiner et al [2016]	MBio94	C25	clone	DNA Micro kit	Maldives	Indian Ocean	Mal	Ind	1.92499	73.3997	2018-09-01	8-m	Y	BASETYPE	Amphistegina	lobifera	II	b	1	Partial	Complete	Complete	Complete	Complete	Complete	Complete	Complete	Complete	Complete	Partial	37F_7	37-41_7	41F_33	39-43_21	43E_54	44-45_33	45E-47F_114	47-49_22	49E_39	267	47	41	20	10	20	7
MN832390	MBio94_C26_Mal_Ind_IIb	Prazeres et al. (2020)	Weiner et al [2016]	MBio94	C26	clone	DNA Micro kit	Maldives	Indian Ocean	Mal	Ind	1.92499	73.3997	2018-09-01	8-m	Y	BASETYPE	Amphistegina	lobifera	II	b	1	Partial	Complete	Complete	Complete	Complete	Complete	Complete	Complete	Complete	Complete	Partial	37F_7	37-41_7	41F_33	39-43_21	43E_54	44-45_33	45E-47F_96	47-49_22	49E_39	267	47	41	20	10	20	7
MN832059	MBio94_C3_Mal_Ind_IIb	Prazeres et al. (2020)	Weiner et al [2016]	MBio94	C3	clone	DNA Micro kit	Maldives	Indian Ocean	Mal	Ind	1.92499	73.3997	2018-09-01	To be done [Martina]	N	ASSIGNED	Amphistegina	lobifera	II	b	*	Partial	Complete	Complete	Complete	Complete	Complete	Complete	Complete	Partial	N/A	N/A	37F_7	37-41_11	41F_33	39-43_20	43E_40	44-45_33	45E-47F_95	N/A	N/A	267	323	41	34	15	20	5
MN832060	MBio94_C4_Mal_Ind_IIb	Prazeres et al. (2020)	Weiner et al [2016]	MBio94	C4	clone	DNA Micro kit	Maldives	Indian Ocean	Mal	Ind	1.92499	73.3997	2018-09-01	To be done [Martina]	N	ASSIGNED	Amphistegina	lobifera	II	b	*	Partial	Complete	Complete	Complete	Complete	Complete	Complete	Complete	Partial	N/A	N/A	37F_7	37-41_11	41F_33	39-43_20	43E_40	44-45_33	45E-47F_92	N/A	N/A	267	323	41	34	15	20	1
MN832061	MBio94_C5_Mal_Ind_IIb	Prazeres et al. (2020)	Weiner et al [2016]	MBio94	C5	clone	DNA Micro kit	Maldives	Indian Ocean	Mal	Ind	1.92499	73.3997	2018-09-01	To be done [Martina]	N	ASSIGNED	Amphistegina	lobifera	II	b	*	Partial	Complete	Complete	Complete	Complete	Complete	Complete	Complete	Partial	N/A	N/A	37F_7	37-41_7	41F_33	39-43_19	43E_11	44-45_31	45E-47F_94	N/A	N/A	267	47	41	2	2	1	2
MN832062	MBio94_C6_Mal_Ind_IIb	Prazeres et al. (2020)	Weiner et al [2016]	MBio94	C6	clone	DNA Micro kit	Maldives	Indian Ocean	Mal	Ind	1.92499	73.3997	2018-09-01	To be done [Martina]	N	ASSIGNED	Amphistegina	lobifera	II	b	*	Partial	Complete	Complete	Complete	Complete	Complete	Complete	Complete	Partial	N/A	N/A	37F_7	37-41_7	41F_33	39-43_19	43E_11	44-45_33	45E-47F_94	N/A	N/A	267	47	41	2	2	20	2
MN832063	MBio94_C9_Mal_Ind_IIb	Prazeres et al. (2020)	Weiner et al [2016]	MBio94	C9	clone	DNA Micro kit	Maldives	Indian Ocean	Mal	Ind	1.92499	73.3997	2018-09-01	To be done [Martina]	N	ASSIGNED	Amphistegina	lobifera	II	b	*	Partial	Complete	Complete	Complete	Complete	Complete	Complete	Complete	Partial	N/A	N/A	37F_7	37-41_7	41F_33	39-43_20	43E_40	44-45_9	45E-47F_110	N/A	N/A	267	47	41	34	15	16	2
MN832068	MBio95_C1_Mal_Ind_IIb	Prazeres et al. (2020)	Weiner et al [2016]	MBio95	C1	clone	DNA Micro kit	Maldives	Indian Ocean	Mal	Ind	1.92499	73.3997	2018-09-01	To be done [Martina]	N	ASSIGNED	Amphistegina	lobifera	II	b	*	Partial	Complete	Complete	Complete	Complete	Complete	Complete	Complete	Partial	N/A	N/A	37F_7	37-41_7	41F_33	39-43_20	43E_40	44-45_9	45E-47F_111	N/A	N/A	267	47	41	34	15	16	2
MN832064	MBio95_C10_Mal_Ind_IIb	Prazeres et al. (2020)	Weiner et al [2016]	MBio95	C10	clone	DNA Micro kit	Maldives	Indian Ocean	Mal	Ind	1.92499	73.3997	2018-09-01	To be done [Martina]	N	ASSIGNED	Amphistegina	lobifera	II	b	*	Partial	Complete	Complete	Complete	Complete	Complete	Complete	Complete	Partial	N/A	N/A	37F_7	37-41_7	41F_33	39-43_20	43E_16	44-45_9	45E-47F_95	N/A	N/A	267	47	41	34	1	16	5
MN832065	MBio95_C11_Mal_Ind_IIb	Prazeres et al. (2020)	Weiner et al [2016]	MBio95	C11	clone	DNA Micro kit	Maldives	Indian Ocean	Mal	Ind	1.92499	73.3997	2018-09-01	To be done [Martina]	N	ASSIGNED	Amphistegina	lobifera	II	b	*	Partial	Complete	Complete	Complete	Complete	Complete	Complete	Complete	Partial	N/A	N/A	37F_7	37-41_7	41F_33	39-43_20	43E_38	44-45_10	45E-47F_97	N/A	N/A	267	47	41	34	1	1	2
MN832066	MBio95_C12_Mal_Ind_IIb	Prazeres et al. (2020)	Weiner et al [2016]	MBio95	C12	clone	DNA Micro kit	Maldives	Indian Ocean	Mal	Ind	1.92499	73.3997	2018-09-01	To be done [Martina]	N	ASSIGNED	Amphistegina	lobifera	II	b	*	Partial	Complete	Complete	Complete	Complete	Complete	Complete	Complete	Partial	N/A	N/A	37F_7	37-41_7	41F_30	39-43_20	43E_14	44-45_33	45E-47F_89	N/A	N/A	267	47	11	34	5	20	1
MN832067	MBio95_C13_Mal_Ind_IIb	Prazeres et al. (2020)	Weiner et al [2016]	MBio95	C13	clone	DNA Micro kit	Maldives	Indian Ocean	Mal	Ind	1.92499	73.3997	2018-09-01	To be done [Martina]	N	ASSIGNED	Amphistegina	lobifera	II	b	*	Partial	Complete	Complete	Complete	Complete	Complete	Complete	Complete	Partial	N/A	N/A	37F_7	37-41_7	41F_33	39-43_20	43E_35	44-45_23	45E-47F_90	N/A	N/A	267	47	41	34	1	1	1
MN832069	MBio95_C2_Mal_Ind_IIb	Prazeres et al. (2020)	Weiner et al [2016]	MBio95	C2	clone	DNA Micro kit	Maldives	Indian Ocean	Mal	Ind	1.92499	73.3997	2018-09-01	To be done [Martina]	N	ASSIGNED	Amphistegina	lobifera	II	b	*	Partial	Complete	Complete	Complete	Complete	Complete	Complete	Complete	Partial	N/A	N/A	37F_7	37-41_7	41F_33	39-43_20	43E_40	44-45_9	45E-47F_111	N/A	N/A	267	47	41	34	15	16	2
MN832272	MBio95_C21_Mal_Ind_IIb	Prazeres et al. (2020)	Weiner et al [2016]	MBio95	C21	clone	DNA Micro kit	Maldives	Indian Ocean	Mal	Ind	1.92499	73.3997	2018-09-01	8-m	Y	BASETYPE	Amphistegina	lobifera	II	b	1	Partial	Complete	Complete	Complete	Complete	Complete	Complete	Complete	Complete	Complete	Partial	37F_7	37-41_7	41F_33	39-43_21	43E_57	44-45_9	45E-47F_114	47-49_22	49E_39	267	47	41	20	7	16	7
MN832042	MBio95_C22_Mal_Ind_IIb	Prazeres et al. (2020)	Weiner et al [2016]	MBio95	C22	clone	DNA Micro kit	Maldives	Indian Ocean	Mal	Ind	1.92499	73.3997	2018-09-01	8-m	Y	ASSIGNED	Amphistegina	lobifera	II	b	*	Partial	Complete	Complete	Complete	Complete	Complete	Complete	Complete	Complete	Complete	Partial	37F_7	37-41_7	41F_33	39-43_21	43E_57	44-45_8	45E-47F_96	47-49_22	49E_39	267	47	41	20	7	1	7
MN832393	MBio95_C23_Mal_Ind_IIb	Prazeres et al. (2020)	Weiner et al [2016]	MBio95	C23	clone	DNA Micro kit	Maldives	Indian Ocean	Mal	Ind	1.92499	73.3997	2018-09-01	8-m	Y	BASETYPE	Amphistegina	lobifera	II	b	1	Partial	Complete	Complete	Complete	Complete	Complete	Complete	Complete	Complete	Complete	Partial	37F_7	37-41_7	41F_33	39-43_21	43E_57	44-45_11	45E-47F_96	47-49_22	49E_39	267	47	41	20	7	2	7
MN832040	MBio95_C24_Mal_Ind_IIb	Prazeres et al. (2020)	Weiner et al [2016]	MBio95	C24	clone	DNA Micro kit	Maldives	Indian Ocean	Mal	Ind	1.92499	73.3997	2018-09-01	8-m	Y	ASSIGNED	Amphistegina	lobifera	II	b	*	Partial	Complete	Complete	Complete	Complete	Complete	Complete	Complete	Complete	Complete	Partial	37F_7	37-41_7	41F_30	39-43_21	43E_55	44-45_5	45E-47F_96	47-49_21	49E_39	267	47	11	20	1	1	7
MN832041	MBio95_C25_Mal_Ind_IIb	Prazeres et al. (2020)	Weiner et al [2016]	MBio95	C25	clone	DNA Micro kit	Maldives	Indian Ocean	Mal	Ind	1.92499	73.3997	2018-09-01	8-m	Y	ASSIGNED	Amphistegina	lobifera	II	b	*	Partial	Complete	Complete	Complete	Complete	Complete	Complete	Complete	Complete	Complete	Partial	37F_7	37-41_7	41F_31	39-43_21	43E_49	44-45_22	45E-47F_107	47-49_9	49E_40	267	47	7	20	1	6	1
MN832392	MBio95_C26_Mal_Ind_IIb	Prazeres et al. (2020)	Weiner et al [2016]	MBio95	C26	clone	DNA Micro kit	Maldives	Indian Ocean	Mal	Ind	1.92499	73.3997	2018-09-01	8-m	Y	BASETYPE	Amphistegina	lobifera	II	b	1	Partial	Complete	Complete	Complete	Complete	Complete	Complete	Complete	Complete	Complete	Partial	37F_7	37-41_7	41F_33	39-43_21	43E_54	44-45_22	45E-47F_114	47-49_22	49E_40	267	47	41	20	10	6	7
MN832070	MBio95_C3_Mal_Ind_IIb	Prazeres et al. (2020)	Weiner et al [2016]	MBio95	C3	clone	DNA Micro kit	Maldives	Indian Ocean	Mal	Ind	1.92499	73.3997	2018-09-01	To be done [Martina]	N	ASSIGNED	Amphistegina	lobifera	II	b	*	Partial	Complete	Complete	Complete	Complete	Complete	Complete	Complete	Partial	N/A	N/A	37F_7	37-41_7	41F_30	39-43_20	43E_14	44-45_33	45E-47F_113	N/A	N/A	267	47	11	34	5	20	7
MN832071	MBio95_C4_Mal_Ind_IIb	Prazeres et al. (2020)	Weiner et al [2016]	MBio95	C4	clone	DNA Micro kit	Maldives	Indian Ocean	Mal	Ind	1.92499	73.3997	2018-09-01	To be done [Martina]	N	ASSIGNED	Amphistegina	lobifera	II	b	*	Partial	Complete	Complete	Complete	Complete	Complete	Complete	Complete	Partial	N/A	N/A	37F_7	37-41_7	41F_33	39-43_20	43E_36	44-45_22	45E-47F_93	N/A	N/A	267	47	41	34	2	6	2
MN832072	MBio95_C5_Mal_Ind_IIb	Prazeres et al. (2020)	Weiner et al [2016]	MBio95	C5	clone	DNA Micro kit	Maldives	Indian Ocean	Mal	Ind	1.92499	73.3997	2018-09-01	To be done [Martina]	N	ASSIGNED	Amphistegina	lobifera	II	b	*	Partial	Complete	Complete	Complete	Complete	Complete	Complete	Complete	Partial	N/A	N/A	37F_7	37-41_7	41F_32	39-43_22	43E_40	44-45_11	45E-47F_97	N/A	N/A	267	47	1	1	15	2	2
MN832073	MBio95_C6_Mal_Ind_IIb	Prazeres et al. (2020)	Weiner et al [2016]	MBio95	C6	clone	DNA Micro kit	Maldives	Indian Ocean	Mal	Ind	1.92499	73.3997	2018-09-01	To be done [Martina]	N	ASSIGNED	Amphistegina	lobifera	II	b	*	Partial	Complete	Complete	Complete	Complete	Complete	Complete	Complete	Partial	N/A	N/A	37F_7	37-41_7	41F_33	39-43_20	43E_40	44-45_9	45E-47F_95	N/A	N/A	267	47	41	34	15	16	5
MN832074	MBio95_C7_Mal_Ind_IIb	Prazeres et al. (2020)	Weiner et al [2016]	MBio95	C7	clone	DNA Micro kit	Maldives	Indian Ocean	Mal	Ind	1.92499	73.3997	2018-09-01	To be done [Martina]	N	ASSIGNED	Amphistegina	lobifera	II	b	*	Partial	Complete	Complete	Complete	Complete	Complete	Complete	Complete	Partial	N/A	N/A	37F_7	37-41_7	41F_33	39-43_20	43E_41	44-45_7	45E-47F_91	N/A	N/A	267	47	41	34	2	3	1
MN832075	MBio95_C8_Mal_Ind_IIb	Prazeres et al. (2020)	Weiner et al [2016]	MBio95	C8	clone	DNA Micro kit	Maldives	Indian Ocean	Mal	Ind	1.92499	73.3997	2018-09-01	To be done [Martina]	N	ASSIGNED	Amphistegina	lobifera	II	b	*	Partial	Complete	Complete	Complete	Complete	Complete	Complete	Complete	Partial	N/A	N/A	37F_7	37-41_7	41F_33	39-43_20	43E_41	44-45_7	45E-47F_93	N/A	N/A	267	47	41	34	2	3	2
MN832076	MBio95_C9_Mal_Ind_IIb	Prazeres et al. (2020)	Weiner et al [2016]	MBio95	C9	clone	DNA Micro kit	Maldives	Indian Ocean	Mal	Ind	1.92499	73.3997	2018-09-01	To be done [Martina]	N	ASSIGNED	Amphistegina	lobifera	II	b	*	Partial	Complete	Complete	Complete	Complete	Complete	Complete	Complete	Partial	N/A	N/A	37F_7	37-41_7	41F_30	39-43_20	43E_14	44-45_22	45E-47F_113	N/A	N/A	267	47	11	34	5	6	7
MN832084	BC77_C1_Mau_Ind_Ia	Prazeres et al. (2020)	Weiner et al [2016]	BC77	C1	clone	GITC*	Mauritius	Indian Ocean	Mau	Ind	-20.2867	57.361	2018-11-01	2-m	N	ASSIGNED	Amphistegina	lobifera	I	a	*	Partial	Complete	Complete	Complete	Complete	Complete	Complete	Complete	Partial	N/A	N/A	37F_5	37-41_11	41F_69	39-43_16	43E_30	44-45_42	45E-47F_8	N/A	N/A	131	323	25	258	19	13	7
MN832083	BC77_C10_Mau_Ind_Ia	Prazeres et al. (2020)	Weiner et al [2016]	BC77	C10	clone	GITC*	Mauritius	Indian Ocean	Mau	Ind	-20.2867	57.361	2018-11-01	2-m	N	ASSIGNED	Amphistegina	lobifera	I	a	*	Partial	Complete	Complete	Complete	Complete	Complete	Complete	Complete	Partial	N/A	N/A	37F_5	37-41_11	41F_69	39-43_16	43E_30	44-45_43	45E-47F_7	N/A	N/A	131	323	25	258	19	15	1
MN832085	BC77_C2_Mau_Ind_Ia	Prazeres et al. (2020)	Weiner et al [2016]	BC77	C2	clone	GITC*	Mauritius	Indian Ocean	Mau	Ind	-20.2867	57.361	2018-11-01	2-m	N	ASSIGNED	Amphistegina	lobifera	I	a	*	Partial	Complete	Complete	Complete	Complete	Complete	Complete	Complete	Partial	N/A	N/A	37F_5	37-41_11	41F_68	39-43_16	43E_15	44-45_42	45E-47F_20	N/A	N/A	131	323	3	258	2	13	52
MN832086	BC77_C5_Mau_Ind_Ia	Prazeres et al. (2020)	Weiner et al [2016]	BC77	C5	clone	GITC*	Mauritius	Indian Ocean	Mau	Ind	-20.2867	57.361	2018-11-01	2-m	N	ASSIGNED	Amphistegina	lobifera	I	a	*	Partial	Complete	Complete	Complete	Complete	Complete	Complete	Complete	Partial	N/A	N/A	37F_5	37-41_11	41F_81	39-43_16	43E_30	44-45_43	45E-47F_16	N/A	N/A	131	323	10	258	19	15	1
MN832087	BC77_C6_Mau_Ind_Ia	Prazeres et al. (2020)	Weiner et al [2016]	BC77	C6	clone	GITC*	Mauritius	Indian Ocean	Mau	Ind	-20.2867	57.361	2018-11-01	2-m	N	ASSIGNED	Amphistegina	lobifera	I	a	*	Partial	Complete	Complete	Complete	Complete	Complete	Complete	Complete	Partial	N/A	N/A	37F_5	37-41_1	41F_52	39-43_16	43E_42	44-45_27	45E-47F_19	N/A	N/A	131	1	1	258	7	1	1
MN832088	BC77_C8_Mau_Ind_Ia	Prazeres et al. (2020)	Weiner et al [2016]	BC77	C8	clone	GITC*	Mauritius	Indian Ocean	Mau	Ind	-20.2867	57.361	2018-11-01	2-m	N	ASSIGNED	Amphistegina	lobifera	I	a	*	Partial	Complete	Complete	Complete	Complete	Complete	Complete	Complete	Partial	N/A	N/A	37F_5	37-41_11	41F_68	39-43_16	43E_15	44-45_42	45E-47F_20	N/A	N/A	131	323	3	258	2	13	52
MN832089	BC77_C9_Mau_Ind_Ia	Prazeres et al. (2020)	Weiner et al [2016]	BC77	C9	clone	GITC*	Mauritius	Indian Ocean	Mau	Ind	-20.2867	57.361	2018-11-01	2-m	N	ASSIGNED	Amphistegina	lobifera	I	a	*	Partial	Complete	Complete	Complete	Complete	Complete	Complete	Complete	Partial	N/A	N/A	37F_5	37-41_11	41F_60	39-43_16	43E_13	44-45_28	45E-47F_20	N/A	N/A	131	323	33	258	8	1	52
MN832091	BC81_C1_Mau_Ind_Ia	Prazeres et al. (2020)	Weiner et al [2016]	BC81	C1	clone	GITC*	Mauritius	Indian Ocean	Mau	Ind	-20.2867	57.361	2018-11-01	2-m	N	ASSIGNED	Amphistegina	lobifera	I	a	*	Partial	Complete	Complete	Complete	Complete	Complete	Complete	Complete	Partial	N/A	N/A	37F_5	37-41_11	41F_51	39-43_16	43E_42	44-45_57	45E-47F_22	N/A	N/A	131	323	20	258	7	1	1
MN832090	BC81_C10_Mau_Ind_Ia	Prazeres et al. (2020)	Weiner et al [2016]	BC81	C10	clone	GITC*	Mauritius	Indian Ocean	Mau	Ind	-20.2867	57.361	2018-11-01	2-m	N	ASSIGNED	Amphistegina	lobifera	I	a	*	Partial	Complete	Complete	Complete	Complete	Complete	Complete	Complete	Partial	N/A	N/A	37F_4	37-41_11	41F_51	39-43_16	43E_12	44-45_56	45E-47F_15	N/A	N/A	4	323	20	258	5	5	5
MN832092	BC81_C2_Mau_Ind_Ia	Prazeres et al. (2020)	Weiner et al [2016]	BC81	C2	clone	GITC*	Mauritius	Indian Ocean	Mau	Ind	-20.2867	57.361	2018-11-01	2-m	N	ASSIGNED	Amphistegina	lobifera	I	a	*	Partial	Complete	Complete	Complete	Complete	Complete	Complete	Complete	Partial	N/A	N/A	37F_5	37-41_11	41F_51	39-43_16	43E_42	44-45_25	45E-47F_15	N/A	N/A	131	323	20	258	7	15	5
MN832093	BC81_C3_Mau_Ind_Ia	Prazeres et al. (2020)	Weiner et al [2016]	BC81	C3	clone	GITC*	Mauritius	Indian Ocean	Mau	Ind	-20.2867	57.361	2018-11-01	2-m	N	ASSIGNED	Amphistegina	lobifera	I	a	*	Partial	Complete	Complete	Complete	Complete	Complete	Complete	Complete	Partial	N/A	N/A	37F_4	37-41_11	41F_51	39-43_16	43E_12	44-45_56	45E-47F_15	N/A	N/A	4	323	20	258	5	5	5
MN832094	BC81_C5_Mau_Ind_Ia	Prazeres et al. (2020)	Weiner et al [2016]	BC81	C5	clone	GITC*	Mauritius	Indian Ocean	Mau	Ind	-20.2867	57.361	2018-11-01	2-m	N	ASSIGNED	Amphistegina	lobifera	I	a	*	Partial	Complete	Complete	Complete	Complete	Complete	Complete	Complete	Partial	N/A	N/A	37F_6	37-41_11	41F_51	39-43_16	43E_12	44-45_56	45E-47F_15	N/A	N/A	1	323	20	258	5	5	5
MN832095	BC81_C7_Mau_Ind_Ia	Prazeres et al. (2020)	Weiner et al [2016]	BC81	C7	clone	GITC*	Mauritius	Indian Ocean	Mau	Ind	-20.2867	57.361	2018-11-01	2-m	N	ASSIGNED	Amphistegina	lobifera	I	a	*	Partial	Complete	Complete	Complete	Complete	Complete	Complete	Complete	Partial	N/A	N/A	37F_4	37-41_11	41F_51	39-43_16	43E_12	44-45_56	45E-47F_15	N/A	N/A	4	323	20	258	5	5	5
MN832096	BC81_C8_Mau_Ind_Ia	Prazeres et al. (2020)	Weiner et al [2016]	BC81	C8	clone	GITC*	Mauritius	Indian Ocean	Mau	Ind	-20.2867	57.361	2018-11-01	2-m	N	ASSIGNED	Amphistegina	lobifera	I	a	*	Partial	Complete	Complete	Complete	Complete	Complete	Complete	Complete	Partial	N/A	N/A	37F_5	37-41_11	41F_51	39-43_16	43E_42	44-45_25	45E-47F_8	N/A	N/A	131	323	20	258	7	15	7
MN832097	BC81_C9_Mau_Ind_Ia	Prazeres et al. (2020)	Weiner et al [2016]	BC81	C9	clone	GITC*	Mauritius	Indian Ocean	Mau	Ind	-20.2867	57.361	2018-11-01	2-m	N	ASSIGNED	Amphistegina	lobifera	I	a	*	Partial	Complete	Complete	Complete	Complete	Complete	Complete	Complete	Partial	N/A	N/A	37F_4	37-41_11	41F_51	39-43_16	43E_12	44-45_56	45E-47F_8	N/A	N/A	4	323	20	258	5	5	7
MN832098	BC81_DS_Mau_Ind_Ia	Prazeres et al. (2020)	Weiner et al [2016]	BC81	DS	DS	GITC*	Mauritius	Indian Ocean	Mau	Ind	-20.2867	57.361	2018-11-01	2-m	N	ASSIGNED	Amphistegina	lobifera	I	a	*	Partial	Complete	Complete	Complete	Complete	Complete	Complete	Complete	Partial	N/A	N/A	37F_5	37-41_11	41F_69	39-43_16	43E_34	44-45_43	45E-47F_20	N/A	N/A	131	323	25	258	1	15	52
MN832099	BC83_C10_Mau_Ind_Ia	Prazeres et al. (2020)	Weiner et al [2016]	BC83	C10	clone	GITC*	Mauritius	Indian Ocean	Mau	Ind	-20.2867	57.361	2018-11-01	2-m	N	ASSIGNED	Amphistegina	lobifera	I	a	*	Partial	Complete	Complete	Complete	Complete	Complete	Complete	Complete	Partial	N/A	N/A	37F_5	37-41_11	41F_69	39-43_16	43E_46	44-45_38	45E-47F_23	N/A	N/A	131	323	25	258	20	23	1
MN832102	BC84_C1_Mau_Ind_Ia	Prazeres et al. (2020)	Weiner et al [2016]	BC84	C1	clone	GITC*	Mauritius	Indian Ocean	Mau	Ind	-20.2867	57.361	2018-11-01	2-m	N	ASSIGNED	Amphistegina	lobifera	I	a	*	Partial	Complete	Complete	Complete	Complete	Complete	Complete	Complete	Partial	N/A	N/A	37F_5	37-41_11	41F_69	39-43_16	43E_30	44-45_43	45E-47F_20	N/A	N/A	131	323	25	258	19	15	52
MN832100	BC84_C10_Mau_Ind_Ia	Prazeres et al. (2020)	Weiner et al [2016]	BC84	C10	clone	GITC*	Mauritius	Indian Ocean	Mau	Ind	-20.2867	57.361	2018-11-01	2-m	N	ASSIGNED	Amphistegina	lobifera	I	a	*	Partial	Complete	Complete	Complete	Complete	Complete	Complete	Complete	Partial	N/A	N/A	37F_5	37-41_11	41F_69	39-43_16	43E_30	44-45_43	45E-47F_20	N/A	N/A	131	323	25	258	19	15	52
MN832101	BC84_C11_Mau_Ind_Ia	Prazeres et al. (2020)	Weiner et al [2016]	BC84	C11	clone	GITC*	Mauritius	Indian Ocean	Mau	Ind	-20.2867	57.361	2018-11-01	2-m	N	ASSIGNED	Amphistegina	lobifera	I	a	*	Partial	Complete	Complete	Complete	Complete	Complete	Complete	Complete	Partial	N/A	N/A	37F_5	37-41_11	41F_69	39-43_16	43E_30	44-45_43	45E-47F_20	N/A	N/A	131	323	25	258	19	15	52
MN832103	BC84_C2_Mau_Ind_Ia	Prazeres et al. (2020)	Weiner et al [2016]	BC84	C2	clone	GITC*	Mauritius	Indian Ocean	Mau	Ind	-20.2867	57.361	2018-11-01	2-m	N	ASSIGNED	Amphistegina	lobifera	I	a	*	Partial	Complete	Complete	Complete	Complete	Complete	Complete	Complete	Partial	N/A	N/A	37F_5	37-41_11	41F_69	39-43_16	43E_30	44-45_43	45E-47F_20	N/A	N/A	131	323	25	258	19	15	52
MN832104	BC84_C4_Mau_Ind_Ia	Prazeres et al. (2020)	Weiner et al [2016]	BC84	C4	clone	GITC*	Mauritius	Indian Ocean	Mau	Ind	-20.2867	57.361	2018-11-01	2-m	N	ASSIGNED	Amphistegina	lobifera	I	a	*	Partial	Complete	Complete	Complete	Complete	Complete	Complete	Complete	Partial	N/A	N/A	37F_5	37-41_11	41F_69	39-43_16	43E_30	44-45_43	45E-47F_20	N/A	N/A	131	323	25	258	19	15	52
MN832105	BC84_C5_Mau_Ind_Ia	Prazeres et al. (2020)	Weiner et al [2016]	BC84	C5	clone	GITC*	Mauritius	Indian Ocean	Mau	Ind	-20.2867	57.361	2018-11-01	2-m	N	ASSIGNED	Amphistegina	lobifera	I	a	*	Partial	Complete	Complete	Complete	Complete	Complete	Complete	Complete	Partial	N/A	N/A	37F_5	37-41_11	41F_69	39-43_16	43E_30	44-45_43	45E-47F_20	N/A	N/A	131	323	25	258	19	15	52
MN832106	BC84_C6_Mau_Ind_Ia	Prazeres et al. (2020)	Weiner et al [2016]	BC84	C6	clone	GITC*	Mauritius	Indian Ocean	Mau	Ind	-20.2867	57.361	2018-11-01	2-m	N	ASSIGNED	Amphistegina	lobifera	I	a	*	Partial	Complete	Complete	Complete	Complete	Complete	Complete	Complete	Partial	N/A	N/A	37F_5	37-41_11	41F_69	39-43_16	43E_30	44-45_43	45E-47F_20	N/A	N/A	131	323	25	258	19	15	52
MN832107	BC84_C7_Mau_Ind_Ia	Prazeres et al. (2020)	Weiner et al [2016]	BC84	C7	clone	GITC*	Mauritius	Indian Ocean	Mau	Ind	-20.2867	57.361	2018-11-01	2-m	N	ASSIGNED	Amphistegina	lobifera	I	a	*	Partial	Complete	Complete	Complete	Complete	Complete	Complete	Complete	Partial	N/A	N/A	37F_5	37-41_2	41F_69	39-43_16	43E_30	44-45_43	45E-47F_20	N/A	N/A	131	1	25	258	19	15	52
MN832108	BC84_C8_Mau_Ind_Ia	Prazeres et al. (2020)	Weiner et al [2016]	BC84	C8	clone	GITC*	Mauritius	Indian Ocean	Mau	Ind	-20.2867	57.361	2018-11-01	2-m	N	ASSIGNED	Amphistegina	lobifera	I	a	*	Partial	Complete	Complete	Complete	Complete	Complete	Complete	Complete	Partial	N/A	N/A	37F_5	37-41_11	41F_69	39-43_16	43E_30	44-45_43	45E-47F_20	N/A	N/A	131	323	25	258	19	15	52
MN832109	BC84_C9_Mau_Ind_Ia	Prazeres et al. (2020)	Weiner et al [2016]	BC84	C9	clone	GITC*	Mauritius	Indian Ocean	Mau	Ind	-20.2867	57.361	2018-11-01	2-m	N	ASSIGNED	Amphistegina	lobifera	I	a	*	Partial	Complete	Complete	Complete	Complete	Complete	Complete	Complete	Partial	N/A	N/A	37F_5	37-41_11	41F_69	39-43_16	43E_30	44-45_43	45E-47F_20	N/A	N/A	131	323	25	258	19	15	52
MN832110	BC84_DS_Mau_Ind_Ia	Prazeres et al. (2020)	Weiner et al [2016]	BC84	DS	DS	GITC*	Mauritius	Indian Ocean	Mau	Ind	-20.2867	57.361	2018-11-01	2-m	N	ASSIGNED	Amphistegina	lobifera	I	a	*	Partial	Complete	Complete	Complete	Complete	Complete	Complete	Complete	Partial	N/A	N/A	37F_5	37-41_11	41F_69	39-43_16	43E_30	44-45_43	45E-47F_20	N/A	N/A	131	323	25	258	19	15	52
MN832111	BC85_C10_Mau_Ind_Ia	Prazeres et al. (2020)	Weiner et al [2016]	BC85	C10	clone	GITC*	Mauritius	Indian Ocean	Mau	Ind	-20.2867	57.361	2018-11-01	2-m	N	ASSIGNED	Amphistegina	lobifera	I	a	*	Partial	Complete	Complete	Complete	Complete	Complete	Complete	Complete	Partial	N/A	N/A	37F_5	37-41_11	41F_82	39-43_16	43E_33	44-45_25	45E-47F_20	N/A	N/A	131	323	1	258	1	15	52
MN832120	BC85_C2_Mau_Ind_Ia	Prazeres et al. (2020)	Weiner et al [2016]	BC85	C2	clone	GITC*	Mauritius	Indian Ocean	Mau	Ind	-20.2867	57.361	2018-11-01	2-m	N	ASSIGNED	Amphistegina	lobifera	I	a	*	Partial	Complete	Complete	Complete	Complete	Complete	Partial	N/A	N/A	N/A	N/A	37F_5	37-41_11	41F_69	39-43_16	43E_46	N/A	N/A	N/A	N/A	131	323	25	258	20	N/A	N/A
MN832112	BC85_C7_Mau_Ind_Ia	Prazeres et al. (2020)	Weiner et al [2016]	BC85	C7	clone	GITC*	Mauritius	Indian Ocean	Mau	Ind	-20.2867	57.361	2018-11-01	2-m	N	ASSIGNED	Amphistegina	lobifera	I	a	*	Partial	Complete	Complete	Complete	Complete	Complete	Complete	Complete	Partial	N/A	N/A	37F_5	37-41_11	41F_70	39-43_16	43E_6	44-45_19	45E-47F_18	N/A	N/A	131	323	4	258	1	1	1
MN832113	BC85_C9_Mau_Ind_Ia	Prazeres et al. (2020)	Weiner et al [2016]	BC85	C9	clone	GITC*	Mauritius	Indian Ocean	Mau	Ind	-20.2867	57.361	2018-11-01	2-m	N	ASSIGNED	Amphistegina	lobifera	I	a	*	Partial	Complete	Complete	Complete	Complete	Complete	Complete	Complete	Partial	N/A	N/A	37F_5	37-41_11	41F_51	39-43_16	43E_43	44-45_42	45E-47F_20	N/A	N/A	131	323	20	258	1	13	52
MN832114	BC86_C1_Mau_Ind_Ia	Prazeres et al. (2020)	Weiner et al [2016]	BC86	C1	clone	GITC*	Mauritius	Indian Ocean	Mau	Ind	-20.2867	57.361	2018-11-01	2-m	N	ASSIGNED	Amphistegina	lobifera	I	a	*	Partial	Complete	Complete	Complete	Complete	Complete	Complete	Complete	Partial	N/A	N/A	37F_5	37-41_11	41F_63	39-43_16	43E_46	44-45_20	45E-47F_12	N/A	N/A	131	323	7	258	20	22	5
MN832115	BC86_C3_Mau_Ind_Ia	Prazeres et al. (2020)	Weiner et al [2016]	BC86	C3	clone	GITC*	Mauritius	Indian Ocean	Mau	Ind	-20.2867	57.361	2018-11-01	2-m	N	ASSIGNED	Amphistegina	lobifera	I	a	*	Partial	Complete	Complete	Complete	Complete	Complete	Complete	Complete	Partial	N/A	N/A	37F_5	37-41_11	41F_63	39-43_16	43E_46	44-45_20	45E-47F_11	N/A	N/A	131	323	7	258	20	22	1
MN832116	BC86_C4_Mau_Ind_Ia	Prazeres et al. (2020)	Weiner et al [2016]	BC86	C4	clone	GITC*	Mauritius	Indian Ocean	Mau	Ind	-20.2867	57.361	2018-11-01	2-m	N	ASSIGNED	Amphistegina	lobifera	I	a	*	Partial	Complete	Complete	Complete	Complete	Complete	Complete	Complete	Partial	N/A	N/A	37F_5	37-41_11	41F_63	39-43_16	43E_46	44-45_20	45E-47F_12	N/A	N/A	131	323	7	258	20	22	5
MN832117	BC86_C8_Mau_Ind_Ia	Prazeres et al. (2020)	Weiner et al [2016]	BC86	C8	clone	GITC*	Mauritius	Indian Ocean	Mau	Ind	-20.2867	57.361	2018-11-01	2-m	N	ASSIGNED	Amphistegina	lobifera	I	a	*	Partial	Complete	Complete	Complete	Complete	Complete	Complete	Complete	Partial	N/A	N/A	37F_5	37-41_11	41F_63	39-43_16	43E_46	44-45_20	45E-47F_12	N/A	N/A	131	323	7	258	20	22	5
MN832118	BC86_C9_Mau_Ind_Ia	Prazeres et al. (2020)	Weiner et al [2016]	BC86	C9	clone	GITC*	Mauritius	Indian Ocean	Mau	Ind	-20.2867	57.361	2018-11-01	2-m	N	ASSIGNED	Amphistegina	lobifera	I	a	*	Partial	Complete	Complete	Complete	Complete	Complete	Complete	Complete	Partial	N/A	N/A	37F_5	37-41_11	41F_63	39-43_16	43E_46	44-45_20	45E-47F_14	N/A	N/A	131	323	7	258	20	22	1
MN832119	BC86_DS_Mau_Ind_Ia	Prazeres et al. (2020)	Weiner et al [2016]	BC86	DS	DS	GITC*	Mauritius	Indian Ocean	Mau	Ind	-20.2867	57.361	2018-11-01	2-m	N	ASSIGNED	Amphistegina	lobifera	I	a	*	Partial	Complete	Complete	Complete	Complete	Complete	Complete	Complete	Partial	N/A	N/A	37F_5	37-41_11	41F_63	39-43_16	43E_46	44-45_20	45E-47F_12	N/A	N/A	131	323	7	258	20	22	5
MN832077	MBio91_C2_Mau_Ind_Ia	Prazeres et al. (2020)	Weiner et al [2016]	MBio91	C2	clone	DNA Micro kit	Mauritius	Indian Ocean	Mau	Ind	-20.2867	57.361	2018-11-01	2-m	Y	ASSIGNED	Amphistegina	lobifera	I	a	*	Partial	Complete	Complete	Complete	Complete	Complete	Complete	Complete	Complete	Complete	Partial	37F_5	37-41_11	41F_69	39-43_13	43E_9	44-45_25	45E-47F_21	47-49_16	49E_49	131	323	25	29	3	15	33
MN832210	MBio92_C1_Mau_Ind_Ia	Prazeres et al. (2020)	Weiner et al [2016]	MBio92	C1	clone	DNA Micro kit	Mauritius	Indian Ocean	Mau	Ind	-20.2867	57.361	2018-11-01	2-m	Y	BASETYPE	Amphistegina	lobifera	I	a	11	Partial	Complete	Complete	Complete	Complete	Complete	Complete	Complete	Complete	Complete	Partial	37F_5	37-41_11	41F_51	39-43_17	43E_59	44-45_29	45E-47F_21	47-49_19	49E_51	131	323	20	55	4	3	33
MN832078	MBio92_C10_Mau_Ind_Ia	Prazeres et al. (2020)	Weiner et al [2016]	MBio92	C10	clone	DNA Micro kit	Mauritius	Indian Ocean	Mau	Ind	-20.2867	57.361	2018-11-01	2-m	Y	ASSIGNED	Amphistegina	lobifera	I	a	*	Partial	Complete	Complete	Complete	Complete	Complete	Complete	Complete	Complete	Complete	Partial	37F_5	37-41_11	41F_51	39-43_17	43E_58	44-45_25	45E-47F_21	47-49_18	49E_49	131	323	20	55	1	15	33
MN832364	MBio92_C2_Mau_Ind_Ia	Prazeres et al. (2020)	Weiner et al [2016]	MBio92	C2	clone	DNA Micro kit	Mauritius	Indian Ocean	Mau	Ind	-20.2867	57.361	2018-11-01	2-m	Y	BASETYPE	Amphistegina	lobifera	I	a	11	Partial	Complete	Complete	Complete	Complete	Complete	Complete	Complete	Complete	Complete	Partial	37F_5	37-41_11	41F_51	39-43_17	43E_59	44-45_29	45E-47F_21	47-49_19	49E_51	131	323	20	55	4	3	33
MN832211	MBio92_C3_Mau_Ind_Ia	Prazeres et al. (2020)	Weiner et al [2016]	MBio92	C3	clone	DNA Micro kit	Mauritius	Indian Ocean	Mau	Ind	-20.2867	57.361	2018-11-01	2-m	Y	BASETYPE	Amphistegina	lobifera	I	a	11	Partial	Complete	Complete	Complete	Complete	Complete	Complete	Complete	Complete	Complete	Partial	37F_5	37-41_11	41F_51	39-43_17	43E_59	44-45_29	45E-47F_21	47-49_19	49E_51	131	323	20	55	4	3	33
MN832365	MBio92_C4_Mau_Ind_Ia	Prazeres et al. (2020)	Weiner et al [2016]	MBio92	C4	clone	DNA Micro kit	Mauritius	Indian Ocean	Mau	Ind	-20.2867	57.361	2018-11-01	2-m	Y	BASETYPE	Amphistegina	lobifera	I	a	11	Partial	Complete	Complete	Complete	Complete	Complete	Complete	Complete	Complete	Complete	Partial	37F_5	37-41_11	41F_70	39-43_13	43E_9	44-45_38	45E-47F_21	47-49_8	49E_49	131	323	4	29	3	23	33
MN832080	MBio92_C5_Mau_Ind_Ia	Prazeres et al. (2020)	Weiner et al [2016]	MBio92	C5	clone	DNA Micro kit	Mauritius	Indian Ocean	Mau	Ind	-20.2867	57.361	2018-11-01	2-m	Y	ASSIGNED	Amphistegina	lobifera	I	a	*	Partial	Complete	Complete	Complete	Complete	Complete	Complete	Complete	Complete	Complete	Partial	37F_5	37-41_11	41F_51	39-43_17	43E_61	44-45_60	45E-47F_21	47-49_18	49E_49	131	323	20	55	3	1	33
MN832366	MBio92_C6_Mau_Ind_Ia	Prazeres et al. (2020)	Weiner et al [2016]	MBio92	C6	clone	DNA Micro kit	Mauritius	Indian Ocean	Mau	Ind	-20.2867	57.361	2018-11-01	2-m	Y	BASETYPE	Amphistegina	lobifera	I	a	11	Partial	Complete	Complete	Complete	Complete	Complete	Complete	Complete	Complete	Complete	Partial	37F_5	37-41_8	41F_69	39-43_17	43E_53	44-45_20	45E-47F_13	47-49_11	49E_49	131	2	25	55	5	22	6
MN832079	MBio92_C7_Mau_Ind_Ia	Prazeres et al. (2020)	Weiner et al [2016]	MBio92	C7	clone	DNA Micro kit	Mauritius	Indian Ocean	Mau	Ind	-20.2867	57.361	2018-11-01	2-m	Y	ASSIGNED	Amphistegina	lobifera	I	a	*	Partial	Complete	Complete	Complete	Complete	Complete	Complete	Complete	Complete	Complete	Partial	37F_5	37-41_11	41F_51	39-43_17	43E_59	44-45_25	45E-47F_3	47-49_11	49E_49	131	323	20	55	4	15	1
MN832082	MBio92_C8_Mau_Ind_Ia	Prazeres et al. (2020)	Weiner et al [2016]	MBio92	C8	clone	DNA Micro kit	Mauritius	Indian Ocean	Mau	Ind	-20.2867	57.361	2018-11-01	2-m	Y	ASSIGNED	Amphistegina	lobifera	I	a	*	Partial	Complete	Complete	Complete	Complete	Complete	Complete	Complete	Complete	Complete	Partial	37F_5	37-41_8	41F_69	39-43_17	43E_53	44-45_20	45E-47F_9	47-49_8	49E_49	131	2	25	55	5	22	1
MN832081	MBio92_C9_Mau_Ind_Ia	Prazeres et al. (2020)	Weiner et al [2016]	MBio92	C9	clone	DNA Micro kit	Mauritius	Indian Ocean	Mau	Ind	-20.2867	57.361	2018-11-01	2-m	Y	ASSIGNED	Amphistegina	lobifera	I	a	*	Partial	Complete	Complete	Complete	Complete	Complete	Complete	Complete	Complete	Complete	Partial	37F_5	37-41_11	41F_69	39-43_13	43E_7	44-45_42	45E-47F_21	47-49_18	49E_49	131	323	25	29	1	13	33
MN832122	MBio54_DS_Nin_Ind_II*	Prazeres et al. (2020)	Weiner et al [2016]	MBio54	DS	DS	DNA Micro kit	Ningaloo-reef	Indian Ocean	Nin	Ind	-23.1501	113.753	2018-09-20	4-m	N	ASSIGNED	Amphistegina	lobifera	II	*	*	Partial	Complete	Complete	Complete	Complete	Complete	Complete	Complete	Partial	N/A	N/A	37F_7	37-41_11	41F_16	39-43_16	43E_22	44-45_48	45E-47F_68	N/A	N/A	267	323	1	258	126	139	28
MN832351	MBio56_C3_Nin_Ind_IIc	Prazeres et al. (2020)	Weiner et al [2016]	MBio56	C3	clone	DNA Micro kit	Ningaloo-reef	Indian Ocean	Nin	Ind	-23.1501	113.753	2018-09-20	4-m	Y	BASETYPE	Amphistegina	lobifera	II	c	3	Partial	Complete	Complete	Complete	Complete	Complete	Complete	Complete	Complete	Complete	Partial	37F_11	37-41_11	41F_42	39-43_16	43E_17	44-45_48	45E-47F_44	47-49_31	49E_26	4	323	2	258	46	139	8
MN832352	MBio56_C4_Nin_Ind_IIc	Prazeres et al. (2020)	Weiner et al [2016]	MBio56	C4	clone	DNA Micro kit	Ningaloo-reef	Indian Ocean	Nin	Ind	-23.1501	113.753	2018-09-20	4-m	Y	BASETYPE	Amphistegina	lobifera	II	c	3	Partial	Complete	Complete	Complete	Complete	Complete	Complete	Complete	Complete	Complete	Partial	37F_7	37-41_11	41F_29	39-43_16	43E_22	44-45_48	45E-47F_62	47-49_31	49E_8	267	323	5	258	126	139	4
MN832276	MBio56_C5_Nin_Ind_IIc	Prazeres et al. (2020)	Weiner et al [2016]	MBio56	C5	clone	DNA Micro kit	Ningaloo-reef	Indian Ocean	Nin	Ind	-23.1501	113.753	2018-09-20	4-m	Y	BASETYPE	Amphistegina	lobifera	II	c	3	Partial	Complete	Complete	Complete	Complete	Complete	Complete	Complete	Complete	Complete	Partial	37F_7	37-41_11	41F_29	39-43_16	43E_22	44-45_48	45E-47F_62	47-49_31	49E_26	267	323	5	258	126	139	4
MN832353	MBio56_C6_Nin_Ind_IIc	Prazeres et al. (2020)	Weiner et al [2016]	MBio56	C6	clone	DNA Micro kit	Ningaloo-reef	Indian Ocean	Nin	Ind	-23.1501	113.753	2018-09-20	4-m	Y	BASETYPE	Amphistegina	lobifera	II	c	3	Partial	Complete	Complete	Complete	Complete	Complete	Complete	Complete	Complete	Complete	Partial	37F_7	37-41_11	41F_29	39-43_16	43E_22	44-45_48	45E-47F_62	47-49_31	49E_26	267	323	5	258	126	139	4
MN832277	MBio56_C7_Nin_Ind_IIc	Prazeres et al. (2020)	Weiner et al [2016]	MBio56	C7	clone	DNA Micro kit	Ningaloo-reef	Indian Ocean	Nin	Ind	-23.1501	113.753	2018-09-20	4-m	Y	BASETYPE	Amphistegina	lobifera	II	c	3	Partial	Complete	Complete	Complete	Complete	Complete	Complete	Complete	Complete	Complete	Partial	37F_11	37-41_11	41F_42	39-43_16	43E_17	44-45_48	45E-47F_44	47-49_31	49E_26	4	323	2	258	46	139	8
MN832278	MBio56_C8_Nin_Ind_IIc	Prazeres et al. (2020)	Weiner et al [2016]	MBio56	C8	clone	DNA Micro kit	Ningaloo-reef	Indian Ocean	Nin	Ind	-23.1501	113.753	2018-09-20	4-m	Y	BASETYPE	Amphistegina	lobifera	II	c	3	Partial	Complete	Complete	Complete	Complete	Complete	Complete	Complete	Complete	Complete	Partial	37F_7	37-41_11	41F_29	39-43_16	43E_22	44-45_48	45E-47F_62	47-49_31	49E_8	267	323	5	258	126	139	4
MN832123	MBio56_DS_Nin_Ind_II*	Prazeres et al. (2020)	Weiner et al [2016]	MBio56	DS	DS	DNA Micro kit	Ningaloo-reef	Indian Ocean	Nin	Ind	-23.1501	113.753	2018-09-20	4-m	N	ASSIGNED	Amphistegina	lobifera	II	*	*	Partial	Complete	Complete	Complete	Complete	Complete	Complete	Complete	Partial	N/A	N/A	37F_7	37-41_11	41F_15	39-43_16	43E_22	44-45_50	45E-47F_68	N/A	N/A	267	323	2	258	126	33	28
MN832124	MBio57_C2_Nin_Ind_II*	Prazeres et al. (2020)	Weiner et al [2016]	MBio57	C2	clone	DNA Micro kit	Ningaloo-reef	Indian Ocean	Nin	Ind	-23.1501	113.753	2018-09-20	4-m	N	ASSIGNED	Amphistegina	lobifera	II	*	*	Partial	Complete	Complete	Complete	Complete	Complete	Complete	Complete	Partial	N/A	N/A	37F_7	37-41_11	41F_29	39-43_16	43E_22	44-45_48	45E-47F_52	N/A	N/A	267	323	5	258	126	139	1
MN832125	MBio57_C7_Nin_Ind_II*	Prazeres et al. (2020)	Weiner et al [2016]	MBio57	C7	clone	DNA Micro kit	Ningaloo-reef	Indian Ocean	Nin	Ind	-23.1501	113.753	2018-09-20	4-m	N	ASSIGNED	Amphistegina	lobifera	II	*	*	Partial	Complete	Complete	Complete	Complete	Complete	Complete	Complete	Partial	N/A	N/A	37F_7	37-41_11	41F_34	39-43_16	43E_17	44-45_46	45E-47F_39	N/A	N/A	267	323	1	258	46	2	1
MN832129	MBio57_C9_Nin_Ind_II*	Prazeres et al. (2020)	Weiner et al [2016]	MBio57	C9	clone	DNA Micro kit	Ningaloo-reef	Indian Ocean	Nin	Ind	-23.1501	113.753	2018-09-20	4-m	N	ASSIGNED	Amphistegina	lobifera	II	*	*	Partial	Complete	Complete	Complete	Complete	Complete	Partial	N/A	N/A	N/A	N/A	37F_7	37-41_11	41F_19	39-43_16	43E_22	N/A	N/A	N/A	N/A	267	323	1	258	126	N/A	N/A
MN832360	MBio58_C3_Nin_Ind_IIc	Prazeres et al. (2020)	Weiner et al [2016]	MBio58	C3	clone	DNA Micro kit	Ningaloo-reef	Indian Ocean	Nin	Ind	-23.1501	113.753	2018-09-20	4-m	Y	BASETYPE	Amphistegina	lobifera	II	c	6	Partial	Complete	Complete	Complete	Complete	Complete	Complete	Complete	Complete	Complete	Partial	37F_7	37-41_11	41F_36	39-43_16	43E_22	44-45_48	45E-47F_58	47-49_31	49E_7	267	323	12	258	126	139	11
MN832279	MBio58_C5_Nin_Ind_IIc	Prazeres et al. (2020)	Weiner et al [2016]	MBio58	C5	clone	DNA Micro kit	Ningaloo-reef	Indian Ocean	Nin	Ind	-23.1501	113.753	2018-09-20	4-m	Y	BASETYPE	Amphistegina	lobifera	II	c	6	Partial	Complete	Complete	Complete	Complete	Complete	Complete	Complete	Complete	Complete	Partial	37F_7	37-41_11	41F_36	39-43_16	43E_22	44-45_48	45E-47F_58	47-49_31	49E_7	267	323	12	258	126	139	11
MN832280	MBio58_C6_Nin_Ind_IIc	Prazeres et al. (2020)	Weiner et al [2016]	MBio58	C6	clone	DNA Micro kit	Ningaloo-reef	Indian Ocean	Nin	Ind	-23.1501	113.753	2018-09-20	4-m	Y	BASETYPE	Amphistegina	lobifera	II	c	6	Partial	Complete	Complete	Complete	Complete	Complete	Complete	Complete	Complete	Complete	Partial	37F_7	37-41_11	41F_36	39-43_16	43E_22	44-45_48	45E-47F_58	47-49_31	49E_7	267	323	12	258	126	139	11
MN832281	MBio58_C8_Nin_Ind_IIc	Prazeres et al. (2020)	Weiner et al [2016]	MBio58	C8	clone	DNA Micro kit	Ningaloo-reef	Indian Ocean	Nin	Ind	-23.1501	113.753	2018-09-20	4-m	Y	BASETYPE	Amphistegina	lobifera	II	c	6	Partial	Complete	Complete	Complete	Complete	Complete	Complete	Complete	Complete	Complete	Partial	37F_7	37-41_11	41F_36	39-43_16	43E_22	44-45_48	45E-47F_58	47-49_31	49E_7	267	323	12	258	126	139	11
MN832282	MBio58_C9_Nin_Ind_IIc	Prazeres et al. (2020)	Weiner et al [2016]	MBio58	C9	clone	DNA Micro kit	Ningaloo-reef	Indian Ocean	Nin	Ind	-23.1501	113.753	2018-09-20	4-m	Y	BASETYPE	Amphistegina	lobifera	II	c	6	Partial	Complete	Complete	Complete	Complete	Complete	Complete	Complete	Complete	Complete	Partial	37F_7	37-41_11	41F_36	39-43_16	43E_22	44-45_48	45E-47F_58	47-49_31	49E_7	267	323	12	258	126	139	11
MN832126	MBio59_C1_Nin_Ind_II*	Prazeres et al. (2020)	Weiner et al [2016]	MBio59	C1	clone	DNA Micro kit	Ningaloo-reef	Indian Ocean	Nin	Ind	-23.1501	113.753	2018-09-20	4-m	N	ASSIGNED	Amphistegina	lobifera	II	*	*	Partial	Complete	Complete	Complete	Complete	Complete	Complete	Complete	Partial	N/A	N/A	37F_7	37-41_11	41F_12	39-43_16	43E_22	44-45_48	45E-47F_68	N/A	N/A	267	323	73	258	126	139	28
MN832283	MBio59_C10_Nin_Ind_IIc	Prazeres et al. (2020)	Weiner et al [2016]	MBio59	C10	clone	DNA Micro kit	Ningaloo-reef	Indian Ocean	Nin	Ind	-23.1501	113.753	2018-09-20	4-m	Y	BASETYPE	Amphistegina	lobifera	II	c	6	Partial	Complete	Complete	Complete	Complete	Complete	Complete	Complete	Complete	Complete	Partial	37F_7	37-41_11	41F_36	39-43_16	43E_22	44-45_48	45E-47F_58	47-49_31	49E_7	267	323	12	258	126	139	11
MN832121	MBio59_C2_Nin_Ind_IIc	Prazeres et al. (2020)	Weiner et al [2016]	MBio59	C2	clone	DNA Micro kit	Ningaloo-reef	Indian Ocean	Nin	Ind	-23.1501	113.753	2018-09-20	4-m	N	ASSIGNED	Amphistegina	lobifera	II	c	*	Partial	Complete	Complete	Complete	Complete	Complete	Complete	Complete	Complete	Complete	Partial	37F_7	37-41_11	41F_35	39-43_16	43E_23	44-45_48	45E-47F_58	47-49_31	49E_7	267	323	1	258	1	139	11
MN832130	MBio59_C3_Nin_Ind_II*	Prazeres et al. (2020)	Weiner et al [2016]	MBio59	C3	clone	DNA Micro kit	Ningaloo-reef	Indian Ocean	Nin	Ind	-23.1501	113.753	2018-09-20	4-m	N	ASSIGNED	Amphistegina	lobifera	II	*	*	Partial	Complete	Complete	Complete	Complete	Complete	Partial	N/A	N/A	N/A	N/A	37F_7	37-41_11	41F_36	39-43_16	43E_22	N/A	N/A	N/A	N/A	267	323	12	258	126	N/A	N/A
MN832127	MBio59_C4_Nin_Ind_II*	Prazeres et al. (2020)	Weiner et al [2016]	MBio59	C4	clone	DNA Micro kit	Ningaloo-reef	Indian Ocean	Nin	Ind	-23.1501	113.753	2018-09-20	4-m	N	ASSIGNED	Amphistegina	lobifera	II	*	*	Partial	Complete	Complete	Complete	Complete	Complete	Complete	Complete	Partial	N/A	N/A	37F_7	37-41_11	41F_26	39-43_16	43E_22	44-45_48	45E-47F_68	N/A	N/A	267	323	1	258	126	139	28
MN832284	MBio59_C5_Nin_Ind_IIc	Prazeres et al. (2020)	Weiner et al [2016]	MBio59	C5	clone	DNA Micro kit	Ningaloo-reef	Indian Ocean	Nin	Ind	-23.1501	113.753	2018-09-20	4-m	Y	BASETYPE	Amphistegina	lobifera	II	c	6	Partial	Complete	Complete	Complete	Complete	Complete	Complete	Complete	Complete	Complete	Partial	37F_7	37-41_11	41F_36	39-43_16	43E_22	44-45_48	45E-47F_58	47-49_31	49E_7	267	323	12	258	126	139	11
MN832285	MBio59_C6_Nin_Ind_IIc	Prazeres et al. (2020)	Weiner et al [2016]	MBio59	C6	clone	DNA Micro kit	Ningaloo-reef	Indian Ocean	Nin	Ind	-23.1501	113.753	2018-09-20	4-m	Y	BASETYPE	Amphistegina	lobifera	II	c	6	Partial	Complete	Complete	Complete	Complete	Complete	Complete	Complete	Complete	Complete	Partial	37F_7	37-41_11	41F_36	39-43_16	43E_22	44-45_48	45E-47F_58	47-49_31	49E_7	267	323	12	258	126	139	11
MN832131	MBio59_C7_Nin_Ind_II*	Prazeres et al. (2020)	Weiner et al [2016]	MBio59	C7	clone	DNA Micro kit	Ningaloo-reef	Indian Ocean	Nin	Ind	-23.1501	113.753	2018-09-20	4-m	N	ASSIGNED	Amphistegina	lobifera	II	*	*	Partial	Complete	Complete	Complete	Complete	Complete	Partial	N/A	N/A	N/A	N/A	37F_7	37-41_11	41F_36	39-43_16	43E_22	N/A	N/A	N/A	N/A	267	323	12	258	126	N/A	N/A
MN832286	MBio59_C8_Nin_Ind_IIc	Prazeres et al. (2020)	Weiner et al [2016]	MBio59	C8	clone	DNA Micro kit	Ningaloo-reef	Indian Ocean	Nin	Ind	-23.1501	113.753	2018-09-20	4-m	Y	BASETYPE	Amphistegina	lobifera	II	c	6	Partial	Complete	Complete	Complete	Complete	Complete	Complete	Complete	Complete	Complete	Partial	37F_7	37-41_11	41F_36	39-43_16	43E_22	44-45_48	45E-47F_58	47-49_31	49E_7	267	323	12	258	126	139	11
MN832287	MBio59_C9_Nin_Ind_IIc	Prazeres et al. (2020)	Weiner et al [2016]	MBio59	C9	clone	DNA Micro kit	Ningaloo-reef	Indian Ocean	Nin	Ind	-23.1501	113.753	2018-09-20	4-m	Y	BASETYPE	Amphistegina	lobifera	II	c	6	Partial	Complete	Complete	Complete	Complete	Complete	Complete	Complete	Complete	Complete	Partial	37F_7	37-41_11	41F_36	39-43_16	43E_22	44-45_48	45E-47F_58	47-49_31	49E_7	267	323	12	258	126	139	11
MN832128	MBio59_DS_Nin_Ind_II*	Prazeres et al. (2020)	Weiner et al [2016]	MBio59	DS	DS	DNA Micro kit	Ningaloo-reef	Indian Ocean	Nin	Ind	-23.1501	113.753	2018-09-20	4-m	N	ASSIGNED	Amphistegina	lobifera	II	*	*	Partial	Complete	Complete	Complete	Complete	Complete	Complete	Complete	Partial	N/A	N/A	37F_7	37-41_11	41F_12	39-43_16	43E_22	44-45_50	45E-47F_83	N/A	N/A	267	323	73	258	126	33	1
MN832138	BC34_C10_Oah_Pac_IIIa	Prazeres et al. (2020)	Weiner et al [2016]	BC34	C10	clone	GITC*	Oahu	Pacific Ocean	Oah	Pac	21.6414	-157.918	2018-05-17	2-m	N	ASSIGNED	Amphistegina	lobifera	III	a	*	Partial	Complete	Complete	Complete	Complete	Complete	Complete	Complete	Partial	N/A	N/A	37F_10	37-41_18	41F_77	39-43_16	43E_44	44-45_36	45E-47F_101	N/A	N/A	30	25	16	258	3	24	1
MN832132	BC34_C4_Oah_Pac_IIIa	Prazeres et al. (2020)	Weiner et al [2016]	BC34	C4	clone	GITC*	Oahu	Pacific Ocean	Oah	Pac	21.6414	-157.918	2018-05-17	2-m	Y	ASSIGNED	Amphistegina	lobifera	III	a	*	Partial	Complete	Complete	Complete	Complete	Complete	Complete	Complete	Complete	Complete	Partial	37F_10	37-41_18	41F_59	39-43_6	43E_1	44-45_4	45E-47F_24	47-49_28	49E_1	30	25	2	1	1	1	1
MN832139	BC34_C5_Oah_Pac_IIIa	Prazeres et al. (2020)	Weiner et al [2016]	BC34	C5	clone	GITC*	Oahu	Pacific Ocean	Oah	Pac	21.6414	-157.918	2018-05-17	2-m	N	ASSIGNED	Amphistegina	lobifera	III	a	*	Partial	Complete	Complete	Complete	Complete	Complete	Complete	Complete	Partial	N/A	N/A	37F_10	37-41_18	41F_78	39-43_16	43E_24	44-45_36	45E-47F_108	N/A	N/A	30	25	3	258	6	24	5
MN832133	BC34_C9_Oah_Pac_IIIa	Prazeres et al. (2020)	Weiner et al [2016]	BC34	C9	clone	GITC*	Oahu	Pacific Ocean	Oah	Pac	21.6414	-157.918	2018-05-17	2-m	N	ASSIGNED	Amphistegina	lobifera	III	a	*	Partial	Complete	Complete	Complete	Complete	Complete	Complete	Complete	Complete	Complete	Partial	37F_10	37-41_18	41F_78	39-43_16	43E_32	44-45_36	45E-47F_108	47-49_6	49E_28	30	25	3	258	1	24	5
MN832288	BC40_C2_Oah_Pac_IIIa	Prazeres et al. (2020)	Weiner et al [2016]	BC40	C2	clone	GITC*	Oahu	Pacific Ocean	Oah	Pac	21.6414	-157.918	2018-05-17	2-m	Y	BASETYPE	Amphistegina	lobifera	III	a	1	Partial	Complete	Complete	Complete	Complete	Complete	Complete	Complete	Complete	Complete	Partial	37F_10	37-41_18	41F_77	39-43_16	43E_27	44-45_36	45E-47F_25	47-49_34	49E_1	30	25	16	258	5	24	4
MN832289	BC40_C3_Oah_Pac_IIIa	Prazeres et al. (2020)	Weiner et al [2016]	BC40	C3	clone	GITC*	Oahu	Pacific Ocean	Oah	Pac	21.6414	-157.918	2018-05-17	2-m	Y	BASETYPE	Amphistegina	lobifera	III	a	1	Partial	Complete	Complete	Complete	Complete	Complete	Complete	Complete	Complete	Complete	Partial	37F_10	37-41_18	41F_77	39-43_16	43E_27	44-45_36	45E-47F_25	47-49_34	49E_1	30	25	16	258	5	24	4
MN832290	BC40_C6_Oah_Pac_IIIa	Prazeres et al. (2020)	Weiner et al [2016]	BC40	C6	clone	GITC*	Oahu	Pacific Ocean	Oah	Pac	21.6414	-157.918	2018-05-17	2-m	Y	BASETYPE	Amphistegina	lobifera	III	a	1	Partial	Complete	Complete	Complete	Complete	Complete	Complete	Complete	Complete	Complete	Partial	37F_10	37-41_18	41F_77	39-43_16	43E_27	44-45_36	45E-47F_25	47-49_34	49E_1	30	25	16	258	5	24	4
MN832134	BC40_C7_Oah_Pac_IIIa	Prazeres et al. (2020)	Weiner et al [2016]	BC40	C7	clone	GITC*	Oahu	Pacific Ocean	Oah	Pac	21.6414	-157.918	2018-05-17	2-m	N	ASSIGNED	Amphistegina	lobifera	III	a	*	Partial	Complete	Complete	Complete	Complete	Complete	Complete	Complete	Complete	Complete	Partial	37F_10	37-41_18	41F_77	39-43_16	43E_27	44-45_36	45E-47F_26	47-49_34	49E_1	30	25	16	258	5	24	1
MN832154	BC40_C8_Oah_Pac_IIIa	Prazeres et al. (2020)	Weiner et al [2016]	BC40	C8	clone	GITC*	Oahu	Pacific Ocean	Oah	Pac	21.6414	-157.918	2018-05-17	2-m	N	ASSIGNED	Amphistegina	lobifera	III	a	*	Partial	Complete	Complete	Complete	Complete	Complete	Partial	N/A	N/A	N/A	N/A	37F_10	37-41_18	41F_78	39-43_16	43E_28	N/A	N/A	N/A	N/A	30	25	3	258	1	N/A	N/A
MN832394	BC40_DS_Oah_Pac_IIIa	Prazeres et al. (2020)	Weiner et al [2016]	BC40	DS	DS	GITC*	Oahu	Pacific Ocean	Oah	Pac	21.6414	-157.918	2018-05-17	2-m	Y	BASETYPE	Amphistegina	lobifera	III	a	1	Partial	Complete	Complete	Complete	Complete	Complete	Complete	Complete	Complete	Complete	Partial	37F_10	37-41_18	41F_77	39-43_16	43E_27	44-45_36	45E-47F_25	47-49_34	49E_1	30	25	16	258	5	24	4
MN832136	BC45_C1_Oah_Pac_IIIa	Prazeres et al. (2020)	Weiner et al [2016]	BC45	C1	clone	GITC*	Oahu	Pacific Ocean	Oah	Pac	21.6414	-157.918	2018-05-17	2-m	N	ASSIGNED	Amphistegina	lobifera	III	a	*	Partial	Complete	Complete	Complete	Complete	Complete	Complete	Complete	Complete	Partial	N/A	37F_10	37-41_20	41F_76	39-43_23	43E_25	44-45_36	45E-47F_117	47-49_5	N/A	30	1	1	1	1	24	2
MN832135	BC45_C4_Oah_Pac_IIIa	Prazeres et al. (2020)	Weiner et al [2016]	BC45	C4	clone	GITC*	Oahu	Pacific Ocean	Oah	Pac	21.6414	-157.918	2018-05-17	2-m	N	ASSIGNED	Amphistegina	lobifera	III	a	*	Partial	Complete	Complete	Complete	Complete	Complete	Complete	Complete	Complete	Complete	Partial	37F_10	37-41_18	41F_86	39-43_16	43E_44	44-45_36	45E-47F_117	47-49_5	49E_29	30	25	1	258	3	24	2
MN832140	MBio38_C1_Oah_Pac_IIIa	Prazeres et al. (2020)	Weiner et al [2016]	MBio38	C1	clone	DNA Micro kit	Oahu	Pacific Ocean	Oah	Pac	21.6414	-157.918	2018-05-17	2-m	N	ASSIGNED	Amphistegina	lobifera	III	a	*	Partial	Complete	Complete	Complete	Complete	Complete	Complete	Complete	Partial	N/A	N/A	37F_10	37-41_18	41F_85	39-43_16	43E_26	44-45_36	45E-47F_108	N/A	N/A	30	25	3	258	5	24	5
MN832147	MBio38_C10_Oah_Pac_IIIa	Prazeres et al. (2020)	Weiner et al [2016]	MBio38	C10	clone	DNA Micro kit	Oahu	Pacific Ocean	Oah	Pac	21.6414	-157.918	2018-05-17	2-m	N	ASSIGNED	Amphistegina	lobifera	III	a	*	Partial	Complete	Complete	Complete	Complete	Complete	Complete	Complete	Partial	N/A	N/A	37F_10	37-41_18	41F_77	39-43_16	43E_20	44-45_36	45E-47F_116	N/A	N/A	30	25	16	258	3	24	7
MN832141	MBio38_C2_Oah_Pac_IIIa	Prazeres et al. (2020)	Weiner et al [2016]	MBio38	C2	clone	DNA Micro kit	Oahu	Pacific Ocean	Oah	Pac	21.6414	-157.918	2018-05-17	2-m	N	ASSIGNED	Amphistegina	lobifera	III	a	*	Partial	Complete	Complete	Complete	Complete	Complete	Complete	Complete	Partial	N/A	N/A	37F_10	37-41_18	41F_85	39-43_16	43E_26	44-45_36	45E-47F_108	N/A	N/A	30	25	3	258	5	24	5
MN832142	MBio38_C3_Oah_Pac_IIIa	Prazeres et al. (2020)	Weiner et al [2016]	MBio38	C3	clone	DNA Micro kit	Oahu	Pacific Ocean	Oah	Pac	21.6414	-157.918	2018-05-17	2-m	N	ASSIGNED	Amphistegina	lobifera	III	a	*	Partial	Complete	Complete	Complete	Complete	Complete	Complete	Complete	Partial	N/A	N/A	37F_10	37-41_18	41F_43	39-43_16	43E_26	44-45_36	45E-47F_119	N/A	N/A	30	25	1	258	5	24	1
MN832143	MBio38_C5_Oah_Pac_IIIa	Prazeres et al. (2020)	Weiner et al [2016]	MBio38	C5	clone	DNA Micro kit	Oahu	Pacific Ocean	Oah	Pac	21.6414	-157.918	2018-05-17	2-m	N	ASSIGNED	Amphistegina	lobifera	III	a	*	Partial	Complete	Complete	Complete	Complete	Complete	Complete	Complete	Partial	N/A	N/A	37F_10	37-41_18	41F_85	39-43_16	43E_26	44-45_36	45E-47F_108	N/A	N/A	30	25	3	258	5	24	5
MN832144	MBio38_C7_Oah_Pac_IIIa	Prazeres et al. (2020)	Weiner et al [2016]	MBio38	C7	clone	DNA Micro kit	Oahu	Pacific Ocean	Oah	Pac	21.6414	-157.918	2018-05-17	2-m	N	ASSIGNED	Amphistegina	lobifera	III	a	*	Partial	Complete	Complete	Complete	Complete	Complete	Complete	Complete	Partial	N/A	N/A	37F_10	37-41_18	41F_77	39-43_16	43E_24	44-45_36	45E-47F_116	N/A	N/A	30	25	16	258	6	24	7
MN832145	MBio38_C8_Oah_Pac_IIIa	Prazeres et al. (2020)	Weiner et al [2016]	MBio38	C8	clone	DNA Micro kit	Oahu	Pacific Ocean	Oah	Pac	21.6414	-157.918	2018-05-17	2-m	N	ASSIGNED	Amphistegina	lobifera	III	a	*	Partial	Complete	Complete	Complete	Complete	Complete	Complete	Complete	Partial	N/A	N/A	37F_10	37-41_18	41F_77	39-43_16	43E_24	44-45_36	45E-47F_116	N/A	N/A	30	25	16	258	6	24	7
MN832146	MBio38_C9_Oah_Pac_IIIa	Prazeres et al. (2020)	Weiner et al [2016]	MBio38	C9	clone	DNA Micro kit	Oahu	Pacific Ocean	Oah	Pac	21.6414	-157.918	2018-05-17	2-m	N	ASSIGNED	Amphistegina	lobifera	III	a	*	Partial	Complete	Complete	Complete	Complete	Complete	Complete	Complete	Partial	N/A	N/A	37F_10	37-41_18	41F_77	39-43_16	43E_20	44-45_36	45E-47F_116	N/A	N/A	30	25	16	258	3	24	7
MN832148	MBio40_C1_Oah_Pac_IIIa	Prazeres et al. (2020)	Weiner et al [2016]	MBio40	C1	clone	DNA Micro kit	Oahu	Pacific Ocean	Oah	Pac	21.6414	-157.918	2018-05-17	2-m	N	ASSIGNED	Amphistegina	lobifera	III	a	*	Partial	Complete	Complete	Complete	Complete	Complete	Complete	Complete	Partial	N/A	N/A	37F_10	37-41_18	41F_77	39-43_16	43E_24	44-45_36	45E-47F_27	N/A	N/A	30	25	16	258	6	24	1
MN832149	MBio40_C2_Oah_Pac_IIIa	Prazeres et al. (2020)	Weiner et al [2016]	MBio40	C2	clone	DNA Micro kit	Oahu	Pacific Ocean	Oah	Pac	21.6414	-157.918	2018-05-17	2-m	N	ASSIGNED	Amphistegina	lobifera	III	a	*	Partial	Complete	Complete	Complete	Complete	Complete	Complete	Complete	Partial	N/A	N/A	37F_10	37-41_18	41F_77	39-43_16	43E_20	44-45_36	45E-47F_116	N/A	N/A	30	25	16	258	3	24	7
MN832150	MBio40_C3_Oah_Pac_IIIa	Prazeres et al. (2020)	Weiner et al [2016]	MBio40	C3	clone	DNA Micro kit	Oahu	Pacific Ocean	Oah	Pac	21.6414	-157.918	2018-05-17	2-m	N	ASSIGNED	Amphistegina	lobifera	III	a	*	Partial	Complete	Complete	Complete	Complete	Complete	Complete	Complete	Partial	N/A	N/A	37F_10	37-41_18	41F_77	39-43_16	43E_24	44-45_36	45E-47F_118	N/A	N/A	30	25	16	258	6	24	2
MN832151	MBio40_C4_Oah_Pac_IIIa	Prazeres et al. (2020)	Weiner et al [2016]	MBio40	C4	clone	DNA Micro kit	Oahu	Pacific Ocean	Oah	Pac	21.6414	-157.918	2018-05-17	2-m	N	ASSIGNED	Amphistegina	lobifera	III	a	*	Partial	Complete	Complete	Complete	Complete	Complete	Complete	Complete	Partial	N/A	N/A	37F_10	37-41_25	41F_59	39-43_16	43E_44	44-45_36	45E-47F_100	N/A	N/A	30	1	2	258	3	24	1
MN832152	MBio40_C6_Oah_Pac_IIIa	Prazeres et al. (2020)	Weiner et al [2016]	MBio40	C6	clone	DNA Micro kit	Oahu	Pacific Ocean	Oah	Pac	21.6414	-157.918	2018-05-17	2-m	N	ASSIGNED	Amphistegina	lobifera	III	a	*	Partial	Complete	Complete	Complete	Complete	Complete	Complete	Complete	Partial	N/A	N/A	37F_10	37-41_18	41F_77	39-43_16	43E_26	44-45_37	45E-47F_118	N/A	N/A	30	25	16	258	5	1	2
MN832153	MBio40_C7_Oah_Pac_IIIa	Prazeres et al. (2020)	Weiner et al [2016]	MBio40	C7	clone	DNA Micro kit	Oahu	Pacific Ocean	Oah	Pac	21.6414	-157.918	2018-05-17	2-m	N	ASSIGNED	Amphistegina	lobifera	III	a	*	Partial	Complete	Complete	Complete	Complete	Complete	Complete	Complete	Partial	N/A	N/A	37F_10	37-41_18	41F_77	39-43_16	43E_24	44-45_36	45E-47F_116	N/A	N/A	30	25	16	258	6	24	7
MN832137	MBio40_C9_Oah_Pac_IIIa	Prazeres et al. (2020)	Weiner et al [2016]	MBio40	C9	clone	DNA Micro kit	Oahu	Pacific Ocean	Oah	Pac	21.6414	-157.918	2018-05-17	2-m	N	ASSIGNED	Amphistegina	lobifera	III	a	*	Partial	Complete	Complete	Complete	Complete	Complete	Complete	Complete	Complete	Partial	N/A	37F_10	37-41_18	41F_77	39-43_16	43E_19	44-45_36	45E-47F_116	47-49_4	N/A	30	25	16	258	1	24	7
MN832329	MBio100_C1_Pal_Pac_IIa	Prazeres et al. (2020)	Weiner et al [2016]	MBio100	C1	clone	DNA Micro kit	Palau	Pacific Ocean	Pal	Pac	To be done [Martina]	To be done [Martina]	To be done [Martina]	3-m	Y	BASETYPE	Amphistegina	lobifera	II	a	7	Partial	Complete	Complete	Complete	Complete	Complete	Complete	Complete	Complete	Complete	Partial	37F_7	37-41_11	41F_12	39-43_17	43E_52	44-45_48	45E-47F_77	47-49_13	49E_26	267	323	73	55	40	139	9
MN832155	MBio100_C2_Pal_Pac_IIa	Prazeres et al. (2020)	Weiner et al [2016]	MBio100	C2	clone	DNA Micro kit	Palau	Pacific Ocean	Pal	Pac	To be done [Martina]	To be done [Martina]	To be done [Martina]	3-m	Y	ASSIGNED	Amphistegina	lobifera	II	a	*	Partial	Complete	Complete	Complete	Complete	Complete	Complete	Complete	Complete	Complete	Partial	37F_7	37-41_11	41F_12	39-43_17	43E_52	44-45_48	45E-47F_77	47-49_14	49E_38	267	323	73	55	40	139	9
MN832157	MBio100_C3_Pal_Pac_IIa	Prazeres et al. (2020)	Weiner et al [2016]	MBio100	C3	clone	DNA Micro kit	Palau	Pacific Ocean	Pal	Pac	To be done [Martina]	To be done [Martina]	To be done [Martina]	3-m	Y	ASSIGNED	Amphistegina	lobifera	II	a	*	Partial	Complete	Complete	Complete	Complete	Complete	Complete	Complete	Complete	Complete	Partial	37F_7	37-41_11	41F_47	39-43_17	43E_52	44-45_50	45E-47F_63	47-49_12	49E_27	267	323	18	55	40	33	1
MN832333	MBio100_C4_Pal_Pac_IIa	Prazeres et al. (2020)	Weiner et al [2016]	MBio100	C4	clone	DNA Micro kit	Palau	Pacific Ocean	Pal	Pac	To be done [Martina]	To be done [Martina]	To be done [Martina]	3-m	Y	BASETYPE	Amphistegina	lobifera	II	a	7	Partial	Complete	Complete	Complete	Complete	Complete	Complete	Complete	Complete	Complete	Partial	37F_7	37-41_11	41F_10	39-43_17	43E_52	44-45_48	45E-47F_75	47-49_13	49E_15	267	323	2	55	40	139	4
MN832156	MBio100_C5_Pal_Pac_IIa	Prazeres et al. (2020)	Weiner et al [2016]	MBio100	C5	clone	DNA Micro kit	Palau	Pacific Ocean	Pal	Pac	To be done [Martina]	To be done [Martina]	To be done [Martina]	3-m	Y	ASSIGNED	Amphistegina	lobifera	II	a	*	Partial	Complete	Complete	Complete	Complete	Complete	Complete	Complete	Complete	Complete	Partial	37F_7	37-41_11	41F_12	39-43_17	43E_52	44-45_48	45E-47F_78	47-49_13	49E_5	267	323	73	55	40	139	1
MN832332	MBio100_C6_Pal_Pac_IIa	Prazeres et al. (2020)	Weiner et al [2016]	MBio100	C6	clone	DNA Micro kit	Palau	Pacific Ocean	Pal	Pac	To be done [Martina]	To be done [Martina]	To be done [Martina]	3-m	Y	BASETYPE	Amphistegina	lobifera	II	a	7	Partial	Complete	Complete	Complete	Complete	Complete	Complete	Complete	Complete	Complete	Partial	37F_7	37-41_11	41F_10	39-43_17	43E_52	44-45_48	45E-47F_70	47-49_13	49E_17	267	323	2	55	40	139	6
MN832334	MBio100_C7_Pal_Pac_IIa	Prazeres et al. (2020)	Weiner et al [2016]	MBio100	C7	clone	DNA Micro kit	Palau	Pacific Ocean	Pal	Pac	To be done [Martina]	To be done [Martina]	To be done [Martina]	3-m	Y	BASETYPE	Amphistegina	lobifera	II	a	7	Partial	Complete	Complete	Complete	Complete	Complete	Complete	Complete	Complete	Complete	Partial	37F_7	37-41_11	41F_12	39-43_17	43E_52	44-45_48	45E-47F_75	47-49_17	49E_22	267	323	73	55	40	139	4
MN832342	MBio101_C1_Pal_Pac_IIa	Prazeres et al. (2020)	Weiner et al [2016]	MBio101	C1	clone	DNA Micro kit	Palau	Pacific Ocean	Pal	Pac	To be done [Martina]	To be done [Martina]	To be done [Martina]	3-m	Y	BASETYPE	Amphistegina	lobifera	II	a	9	Partial	Complete	Complete	Complete	Complete	Complete	Complete	Complete	Complete	Complete	Partial	37F_7	37-41_11	41F_12	39-43_17	43E_52	44-45_48	45E-47F_77	47-49_13	49E_22	267	323	73	55	40	139	9
MN832345	MBio101_C2_Pal_Pac_IIa	Prazeres et al. (2020)	Weiner et al [2016]	MBio101	C2	clone	DNA Micro kit	Palau	Pacific Ocean	Pal	Pac	To be done [Martina]	To be done [Martina]	To be done [Martina]	3-m	Y	BASETYPE	Amphistegina	lobifera	II	a	9	Partial	Complete	Complete	Complete	Complete	Complete	Complete	Complete	Complete	Complete	Partial	37F_7	37-41_11	41F_15	39-43_17	43E_52	44-45_48	45E-47F_55	47-49_13	49E_22	267	323	2	55	40	139	2
MN832343	MBio101_C3_Pal_Pac_IIa	Prazeres et al. (2020)	Weiner et al [2016]	MBio101	C3	clone	DNA Micro kit	Palau	Pacific Ocean	Pal	Pac	To be done [Martina]	To be done [Martina]	To be done [Martina]	3-m	Y	BASETYPE	Amphistegina	lobifera	II	a	9	Partial	Complete	Complete	Complete	Complete	Complete	Complete	Complete	Complete	Complete	Partial	37F_7	37-41_11	41F_21	39-43_17	43E_52	44-45_48	45E-47F_77	47-49_14	49E_35	267	323	14	55	40	139	9
MN832159	MBio101_C4_Pal_Pac_IIa	Prazeres et al. (2020)	Weiner et al [2016]	MBio101	C4	clone	DNA Micro kit	Palau	Pacific Ocean	Pal	Pac	To be done [Martina]	To be done [Martina]	To be done [Martina]	3-m	Y	ASSIGNED	Amphistegina	lobifera	II	a	*	Partial	Complete	Complete	Complete	Complete	Complete	Complete	Complete	Complete	Complete	Partial	37F_7	37-41_11	41F_39	39-43_17	43E_51	44-45_48	45E-47F_67	47-49_13	49E_22	267	323	3	55	4	139	1
MN832344	MBio101_C6_Pal_Pac_IIa	Prazeres et al. (2020)	Weiner et al [2016]	MBio101	C6	clone	DNA Micro kit	Palau	Pacific Ocean	Pal	Pac	To be done [Martina]	To be done [Martina]	To be done [Martina]	3-m	Y	BASETYPE	Amphistegina	lobifera	II	a	9	Partial	Complete	Complete	Complete	Complete	Complete	Complete	Complete	Complete	Complete	Partial	37F_7	37-41_11	41F_12	39-43_17	43E_52	44-45_48	45E-47F_86	47-49_13	49E_15	267	323	73	55	40	139	2
MN832158	MBio101_C8_Pal_Pac_IIa	Prazeres et al. (2020)	Weiner et al [2016]	MBio101	C8	clone	DNA Micro kit	Palau	Pacific Ocean	Pal	Pac	To be done [Martina]	To be done [Martina]	To be done [Martina]	3-m	N	ASSIGNED	Amphistegina	lobifera	II	a	*	Partial	Complete	Complete	Complete	Complete	Complete	Complete	Complete	Complete	Complete	Partial	37F_7	37-41_11	41F_20	39-43_17	43E_51	44-45_34	45E-47F_75	47-49_17	49E_26	267	323	16	55	4	1	4
MN832330	MBio102_C1_Pal_Pac_IIa	Prazeres et al. (2020)	Weiner et al [2016]	MBio102	C1	clone	DNA Micro kit	Palau	Pacific Ocean	Pal	Pac	To be done [Martina]	To be done [Martina]	To be done [Martina]	3-m	Y	BASETYPE	Amphistegina	lobifera	II	a	7	Partial	Complete	Complete	Complete	Complete	Complete	Complete	Complete	Complete	Complete	Partial	37F_7	37-41_11	41F_12	39-43_17	43E_52	44-45_48	45E-47F_77	47-49_14	49E_35	267	323	73	55	40	139	9
MN832336	MBio102_C2_Pal_Pac_IIa	Prazeres et al. (2020)	Weiner et al [2016]	MBio102	C2	clone	DNA Micro kit	Palau	Pacific Ocean	Pal	Pac	To be done [Martina]	To be done [Martina]	To be done [Martina]	3-m	Y	BASETYPE	Amphistegina	lobifera	II	a	7	Partial	Complete	Complete	Complete	Complete	Complete	Complete	Complete	Complete	Complete	Partial	37F_7	37-41_11	41F_9	39-43_17	43E_52	44-45_50	45E-47F_77	47-49_13	49E_17	267	323	2	55	40	33	9
MN832331	MBio102_C3_Pal_Pac_IIa	Prazeres et al. (2020)	Weiner et al [2016]	MBio102	C3	clone	DNA Micro kit	Palau	Pacific Ocean	Pal	Pac	To be done [Martina]	To be done [Martina]	To be done [Martina]	3-m	Y	BASETYPE	Amphistegina	lobifera	II	a	7	Partial	Complete	Complete	Complete	Complete	Complete	Complete	Complete	Complete	Complete	Partial	37F_7	37-41_11	41F_25	39-43_17	43E_52	44-45_48	45E-47F_70	47-49_13	49E_22	267	323	11	55	40	139	6
MN832161	MBio102_C4_Pal_Pac_IIa	Prazeres et al. (2020)	Weiner et al [2016]	MBio102	C4	clone	DNA Micro kit	Palau	Pacific Ocean	Pal	Pac	To be done [Martina]	To be done [Martina]	To be done [Martina]	3-m	Y	ASSIGNED	Amphistegina	lobifera	II	a	*	Partial	Complete	Complete	Complete	Complete	Complete	Complete	Complete	Complete	Complete	Partial	37F_7	37-41_11	41F_47	39-43_17	43E_52	44-45_52	45E-47F_77	47-49_13	49E_22	267	323	18	55	40	1	9
MN832335	MBio102_C5_Pal_Pac_IIa	Prazeres et al. (2020)	Weiner et al [2016]	MBio102	C5	clone	DNA Micro kit	Palau	Pacific Ocean	Pal	Pac	To be done [Martina]	To be done [Martina]	To be done [Martina]	3-m	Y	BASETYPE	Amphistegina	lobifera	II	a	7	Partial	Complete	Complete	Complete	Complete	Complete	Complete	Complete	Complete	Complete	Partial	37F_7	37-41_11	41F_12	39-43_17	43E_52	44-45_50	45E-47F_86	47-49_13	49E_26	267	323	73	55	40	33	2
MN832162	MBio102_C6_Pal_Pac_IIa	Prazeres et al. (2020)	Weiner et al [2016]	MBio102	C6	clone	DNA Micro kit	Palau	Pacific Ocean	Pal	Pac	To be done [Martina]	To be done [Martina]	To be done [Martina]	3-m	Y	ASSIGNED	Amphistegina	lobifera	II	a	*	Partial	Complete	Complete	Complete	Complete	Complete	Complete	Complete	Complete	Complete	Partial	37F_7	37-41_11	41F_9	39-43_17	43E_52	44-45_48	45E-47F_60	47-49_13	49E_26	267	323	2	55	40	139	1
MN832260	MBio102_C7_Pal_Pac_IIa	Prazeres et al. (2020)	Weiner et al [2016]	MBio102	C7	clone	DNA Micro kit	Palau	Pacific Ocean	Pal	Pac	To be done [Martina]	To be done [Martina]	To be done [Martina]	3-m	Y	BASETYPE	Amphistegina	lobifera	II	a	7	Partial	Complete	Complete	Complete	Complete	Complete	Complete	Complete	Complete	Complete	Partial	37F_7	37-41_11	41F_12	39-43_17	43E_52	44-45_48	45E-47F_77	47-49_13	49E_26	267	323	73	55	40	139	9
MN832160	MBio102_C8_Pal_Pac_IIa	Prazeres et al. (2020)	Weiner et al [2016]	MBio102	C8	clone	DNA Micro kit	Palau	Pacific Ocean	Pal	Pac	To be done [Martina]	To be done [Martina]	To be done [Martina]	3-m	N	ASSIGNED	Amphistegina	lobifera	II	a	*	Partial	Complete	Complete	Complete	Complete	Complete	Complete	Complete	Complete	Complete	Partial	37F_10	37-41_19	41F_45	39-43_17	43E_51	44-45_32	45E-47F_70	47-49_14	49E_35	30	1	2	55	4	14	6
MN832163	MBio97_C1_Pal_Pac_IIa	Prazeres et al. (2020)	Weiner et al [2016]	MBio97	C1	clone	DNA Micro kit	Palau	Pacific Ocean	Pal	Pac	To be done [Martina]	To be done [Martina]	To be done [Martina]	3-m	Y	ASSIGNED	Amphistegina	lobifera	II	a	*	Partial	Complete	Complete	Complete	Complete	Complete	Complete	Complete	Complete	Complete	Partial	37F_7	37-41_11	41F_23	39-43_17	43E_52	44-45_48	45E-47F_65	47-49_14	49E_35	267	323	1	55	40	139	3
MN832310	MBio97_C2_Pal_Pac_IIa	Prazeres et al. (2020)	Weiner et al [2016]	MBio97	C2	clone	DNA Micro kit	Palau	Pacific Ocean	Pal	Pac	To be done [Martina]	To be done [Martina]	To be done [Martina]	3-m	Y	BASETYPE	Amphistegina	lobifera	II	a	5	Partial	Complete	Complete	Complete	Complete	Complete	Complete	Complete	Complete	Complete	Partial	37F_7	37-41_11	41F_12	39-43_17	43E_52	44-45_48	45E-47F_65	47-49_14	49E_35	267	323	73	55	40	139	3
MN832312	MBio97_C3_Pal_Pac_IIa	Prazeres et al. (2020)	Weiner et al [2016]	MBio97	C3	clone	DNA Micro kit	Palau	Pacific Ocean	Pal	Pac	To be done [Martina]	To be done [Martina]	To be done [Martina]	3-m	Y	BASETYPE	Amphistegina	lobifera	II	a	5	Partial	Complete	Complete	Complete	Complete	Complete	Complete	Complete	Complete	Complete	Partial	37F_7	37-41_11	41F_12	39-43_17	43E_52	44-45_50	45E-47F_70	47-49_14	49E_35	267	323	73	55	40	33	6
MN832320	MBio97_C4_Pal_Pac_IIa	Prazeres et al. (2020)	Weiner et al [2016]	MBio97	C4	clone	DNA Micro kit	Palau	Pacific Ocean	Pal	Pac	To be done [Martina]	To be done [Martina]	To be done [Martina]	3-m	Y	BASETYPE	Amphistegina	lobifera	II	a	5	Partial	Complete	Complete	Complete	Complete	Complete	Complete	Complete	Complete	Complete	Partial	37F_7	37-41_11	41F_25	39-43_17	43E_52	44-45_48	45E-47F_69	47-49_13	49E_18	267	323	11	55	40	139	9
MN832311	MBio97_C5_Pal_Pac_IIa	Prazeres et al. (2020)	Weiner et al [2016]	MBio97	C5	clone	DNA Micro kit	Palau	Pacific Ocean	Pal	Pac	To be done [Martina]	To be done [Martina]	To be done [Martina]	3-m	Y	BASETYPE	Amphistegina	lobifera	II	a	5	Partial	Complete	Complete	Complete	Complete	Complete	Complete	Complete	Complete	Complete	Partial	37F_7	37-41_11	41F_12	39-43_17	43E_52	44-45_48	45E-47F_69	47-49_14	49E_35	267	323	73	55	40	139	9
MN832313	MBio97_C6_Pal_Pac_IIa	Prazeres et al. (2020)	Weiner et al [2016]	MBio97	C6	clone	DNA Micro kit	Palau	Pacific Ocean	Pal	Pac	To be done [Martina]	To be done [Martina]	To be done [Martina]	3-m	Y	BASETYPE	Amphistegina	lobifera	II	a	5	Partial	Complete	Complete	Complete	Complete	Complete	Complete	Complete	Complete	Complete	Partial	37F_7	37-41_11	41F_21	39-43_11	43E_52	44-45_48	45E-47F_73	47-49_13	49E_22	267	323	14	4	40	139	3
MN832314	MBio97_C7_Pal_Pac_IIa	Prazeres et al. (2020)	Weiner et al [2016]	MBio97	C7	clone	DNA Micro kit	Palau	Pacific Ocean	Pal	Pac	To be done [Martina]	To be done [Martina]	To be done [Martina]	3-m	Y	BASETYPE	Amphistegina	lobifera	II	a	5	Partial	Complete	Complete	Complete	Complete	Complete	Complete	Complete	Complete	Complete	Partial	37F_7	37-41_11	41F_38	39-43_17	43E_52	44-45_32	45E-47F_70	47-49_13	49E_22	267	323	4	55	40	14	6
MN832309	MBio97_C8_Pal_Pac_IIa	Prazeres et al. (2020)	Weiner et al [2016]	MBio97	C8	clone	DNA Micro kit	Palau	Pacific Ocean	Pal	Pac	To be done [Martina]	To be done [Martina]	To be done [Martina]	3-m	Y	BASETYPE	Amphistegina	lobifera	II	a	5	Partial	Complete	Complete	Complete	Complete	Complete	Complete	Complete	Complete	Complete	Partial	37F_7	37-41_11	41F_12	39-43_17	43E_51	44-45_32	45E-47F_69	47-49_14	49E_35	267	323	73	55	4	14	9
MN832248	MBio98_C1_Pal_Pac_IIa	Prazeres et al. (2020)	Weiner et al [2016]	MBio98	C1	clone	DNA Micro kit	Palau	Pacific Ocean	Pal	Pac	To be done [Martina]	To be done [Martina]	To be done [Martina]	3-m	Y	BASETYPE	Amphistegina	lobifera	II	a	5	Partial	Complete	Complete	Complete	Complete	Complete	Complete	Complete	Complete	Complete	Partial	37F_7	37-41_11	41F_25	39-43_17	43E_52	44-45_48	45E-47F_69	47-49_13	49E_18	267	323	11	55	40	139	9
MN832316	MBio98_C2_Pal_Pac_IIa	Prazeres et al. (2020)	Weiner et al [2016]	MBio98	C2	clone	DNA Micro kit	Palau	Pacific Ocean	Pal	Pac	To be done [Martina]	To be done [Martina]	To be done [Martina]	3-m	Y	BASETYPE	Amphistegina	lobifera	II	a	5	Partial	Complete	Complete	Complete	Complete	Complete	Complete	Complete	Complete	Complete	Partial	37F_7	37-41_11	41F_21	39-43_11	43E_52	44-45_48	45E-47F_73	47-49_14	49E_35	267	323	14	4	40	139	3
MN832164	MBio98_C3_Pal_Pac_IIa	Prazeres et al. (2020)	Weiner et al [2016]	MBio98	C3	clone	DNA Micro kit	Palau	Pacific Ocean	Pal	Pac	To be done [Martina]	To be done [Martina]	To be done [Martina]	3-m	Y	ASSIGNED	Amphistegina	lobifera	II	a	*	Partial	Complete	Complete	Complete	Complete	Complete	Complete	Complete	Complete	Complete	Partial	37F_7	37-41_11	41F_47	39-43_17	43E_50	44-45_32	45E-47F_73	47-49_13	49E_22	267	323	18	55	1	14	3
MN832315	MBio98_C4_Pal_Pac_IIa	Prazeres et al. (2020)	Weiner et al [2016]	MBio98	C4	clone	DNA Micro kit	Palau	Pacific Ocean	Pal	Pac	To be done [Martina]	To be done [Martina]	To be done [Martina]	3-m	Y	BASETYPE	Amphistegina	lobifera	II	a	5	Partial	Complete	Complete	Complete	Complete	Complete	Complete	Complete	Complete	Complete	Partial	37F_7	37-41_11	41F_21	39-43_11	43E_52	44-45_48	45E-47F_69	47-49_14	49E_35	267	323	14	4	40	139	9
MN832249	MBio98_C5_Pal_Pac_IIa	Prazeres et al. (2020)	Weiner et al [2016]	MBio98	C5	clone	DNA Micro kit	Palau	Pacific Ocean	Pal	Pac	To be done [Martina]	To be done [Martina]	To be done [Martina]	3-m	Y	BASETYPE	Amphistegina	lobifera	II	a	5	Partial	Complete	Complete	Complete	Complete	Complete	Complete	Complete	Complete	Complete	Partial	37F_7	37-41_11	41F_8	39-43_17	43E_52	44-45_48	45E-47F_53	47-49_14	49E_35	267	323	2	55	40	139	2
MN832322	MBio98_C6_Pal_Pac_IIa	Prazeres et al. (2020)	Weiner et al [2016]	MBio98	C6	clone	DNA Micro kit	Palau	Pacific Ocean	Pal	Pac	To be done [Martina]	To be done [Martina]	To be done [Martina]	3-m	Y	BASETYPE	Amphistegina	lobifera	II	a	5	Partial	Complete	Complete	Complete	Complete	Complete	Complete	Complete	Complete	Complete	Partial	37F_7	37-41_11	41F_8	39-43_17	43E_52	44-45_48	45E-47F_53	47-49_14	49E_35	267	323	2	55	40	139	2
MN832246	MBio98_C7_Pal_Pac_IIa	Prazeres et al. (2020)	Weiner et al [2016]	MBio98	C7	clone	DNA Micro kit	Palau	Pacific Ocean	Pal	Pac	To be done [Martina]	To be done [Martina]	To be done [Martina]	3-m	Y	BASETYPE	Amphistegina	lobifera	II	a	5	Partial	Complete	Complete	Complete	Complete	Complete	Complete	Complete	Complete	Complete	Partial	37F_7	37-41_11	41F_12	39-43_17	43E_52	44-45_48	45E-47F_65	47-49_14	49E_35	267	323	73	55	40	139	3
MN832321	MBio98_C8_Pal_Pac_IIa	Prazeres et al. (2020)	Weiner et al [2016]	MBio98	C8	clone	DNA Micro kit	Palau	Pacific Ocean	Pal	Pac	To be done [Martina]	To be done [Martina]	To be done [Martina]	3-m	Y	BASETYPE	Amphistegina	lobifera	II	a	5	Partial	Complete	Complete	Complete	Complete	Complete	Complete	Complete	Complete	Complete	Partial	37F_7	37-41_11	41F_12	39-43_17	43E_52	44-45_48	45E-47F_55	47-49_14	49E_35	267	323	73	55	40	139	2
MN832317	MBio99_C1_Pal_Pac_IIa	Prazeres et al. (2020)	Weiner et al [2016]	MBio99	C1	clone	DNA Micro kit	Palau	Pacific Ocean	Pal	Pac	To be done [Martina]	To be done [Martina]	To be done [Martina]	3-m	Y	BASETYPE	Amphistegina	lobifera	II	a	5	Partial	Complete	Complete	Complete	Complete	Complete	Complete	Complete	Complete	Complete	Partial	37F_7	37-41_11	41F_11	39-43_17	43E_52	44-45_48	45E-47F_69	47-49_14	49E_35	267	323	3	55	40	139	9
MN832318	MBio99_C2_Pal_Pac_IIa	Prazeres et al. (2020)	Weiner et al [2016]	MBio99	C2	clone	DNA Micro kit	Palau	Pacific Ocean	Pal	Pac	To be done [Martina]	To be done [Martina]	To be done [Martina]	3-m	Y	BASETYPE	Amphistegina	lobifera	II	a	5	Partial	Complete	Complete	Complete	Complete	Complete	Complete	Complete	Complete	Complete	Partial	37F_7	37-41_11	41F_47	39-43_17	43E_52	44-45_48	45E-47F_69	47-49_13	49E_22	267	323	18	55	40	139	9
MN832165	MBio99_C3_Pal_Pac_IIa	Prazeres et al. (2020)	Weiner et al [2016]	MBio99	C3	clone	DNA Micro kit	Palau	Pacific Ocean	Pal	Pac	To be done [Martina]	To be done [Martina]	To be done [Martina]	3-m	N	ASSIGNED	Amphistegina	lobifera	II	a	*	Partial	Complete	Complete	Complete	Complete	Complete	Complete	Complete	Complete	Complete	Partial	37F_11	37-41_11	41F_12	39-43_17	43E_52	44-45_48	45E-47F_69	47-49_14	49E_37	4	323	73	55	40	139	9
MN832168	MBio99_C4_Pal_Pac_IIa	Prazeres et al. (2020)	Weiner et al [2016]	MBio99	C4	clone	DNA Micro kit	Palau	Pacific Ocean	Pal	Pac	To be done [Martina]	To be done [Martina]	To be done [Martina]	3-m	Y	ASSIGNED	Amphistegina	lobifera	II	a	*	Partial	Complete	Complete	Complete	Complete	Complete	Complete	Complete	Complete	Complete	Partial	37F_7	37-41_4	41F_22	39-43_17	43E_52	44-45_50	45E-47F_64	47-49_13	49E_22	267	1	1	55	40	33	1
MN832319	MBio99_C5_Pal_Pac_IIa	Prazeres et al. (2020)	Weiner et al [2016]	MBio99	C5	clone	DNA Micro kit	Palau	Pacific Ocean	Pal	Pac	To be done [Martina]	To be done [Martina]	To be done [Martina]	3-m	Y	BASETYPE	Amphistegina	lobifera	II	a	5	Partial	Complete	Complete	Complete	Complete	Complete	Complete	Complete	Complete	Complete	Partial	37F_7	37-41_11	41F_47	39-43_17	43E_52	44-45_48	45E-47F_75	47-49_13	49E_26	267	323	18	55	40	139	4
MN832167	MBio99_C6_Pal_Pac_IIa	Prazeres et al. (2020)	Weiner et al [2016]	MBio99	C6	clone	DNA Micro kit	Palau	Pacific Ocean	Pal	Pac	To be done [Martina]	To be done [Martina]	To be done [Martina]	3-m	N	ASSIGNED	Amphistegina	lobifera	II	a	*	Partial	Complete	Complete	Complete	Complete	Complete	Complete	Complete	Complete	Complete	Partial	37F_7	37-41_3	41F_3	39-43_17	43E_52	44-45_48	45E-47F_77	47-49_13	49E_22	267	1	1	55	40	139	9
MN832247	MBio99_C7_Pal_Pac_IIa	Prazeres et al. (2020)	Weiner et al [2016]	MBio99	C7	clone	DNA Micro kit	Palau	Pacific Ocean	Pal	Pac	To be done [Martina]	To be done [Martina]	To be done [Martina]	3-m	Y	BASETYPE	Amphistegina	lobifera	II	a	5	Partial	Complete	Complete	Complete	Complete	Complete	Complete	Complete	Complete	Complete	Partial	37F_7	37-41_11	41F_21	39-43_11	43E_52	44-45_48	45E-47F_69	47-49_14	49E_35	267	323	14	4	40	139	9
MN832166	MBio99_C8_Pal_Pac_IIa	Prazeres et al. (2020)	Weiner et al [2016]	MBio99	C8	clone	DNA Micro kit	Palau	Pacific Ocean	Pal	Pac	To be done [Martina]	To be done [Martina]	To be done [Martina]	3-m	Y	ASSIGNED	Amphistegina	lobifera	II	a	*	Partial	Complete	Complete	Complete	Complete	Complete	Complete	Complete	Complete	Complete	Partial	37F_7	37-41_11	41F_12	39-43_17	43E_52	44-45_48	45E-47F_70	47-49_15	49E_34	267	323	73	55	40	139	6
MN832307	BC53_C1_Pon_Pac_IIa	Prazeres et al. (2020)	Weiner et al [2016]	BC53	C1	clone	GITC*	Ponhpei	Pacific Ocean	Pon	Pac	6.75817	157.917	2017-08-24	5-m	N	BASETYPE	Amphistegina	lobifera	II	a	2	Partial	Complete	Complete	Complete	Complete	Complete	Complete	Complete	Complete	Complete	Partial	37F_7	37-41_11	41F_12	39-43_16	43E_22	44-45_50	45E-47F_76	47-49_36	49E_17	267	323	73	258	126	33	48
MN832238	BC53_C2_Pon_Pac_IIa	Prazeres et al. (2020)	Weiner et al [2016]	BC53	C2	clone	GITC*	Ponhpei	Pacific Ocean	Pon	Pac	6.75817	157.917	2017-08-24	5-m	Y	BASETYPE	Amphistegina	lobifera	II	a	2	Partial	Complete	Complete	Complete	Complete	Complete	Complete	Complete	Complete	Complete	Partial	37F_7	37-41_11	41F_12	39-43_16	43E_22	44-45_50	45E-47F_76	47-49_36	49E_17	267	323	73	258	126	33	48
MN832239	BC53_C3_Pon_Pac_IIa	Prazeres et al. (2020)	Weiner et al [2016]	BC53	C3	clone	GITC*	Ponhpei	Pacific Ocean	Pon	Pac	6.75817	157.917	2017-08-24	5-m	Y	BASETYPE	Amphistegina	lobifera	II	a	2	Partial	Complete	Complete	Complete	Complete	Complete	Complete	Complete	Complete	Complete	Partial	37F_7	37-41_11	41F_12	39-43_16	43E_22	44-45_50	45E-47F_76	47-49_36	49E_17	267	323	73	258	126	33	48
MN832169	BC53_DS_Pon_Pac_IIa	Prazeres et al. (2020)	Weiner et al [2016]	BC53	DS	DS	GITC*	Ponhpei	Pacific Ocean	Pon	Pac	6.75817	157.917	2017-08-24	5-m	N	ASSIGNED	Amphistegina	lobifera	II	a	*	Partial	Complete	Complete	Complete	Complete	Complete	Complete	Complete	Complete	Complete	Partial	37F_7	37-41_10	41F_12	39-43_16	43E_22	44-45_50	45E-47F_76	47-49_36	49E_17	267	1	73	258	126	33	48
MN832227	BC59_C2_Pon_Pac_IIa	Prazeres et al. (2020)	Weiner et al [2016]	BC59	C2	clone	GITC*	Ponhpei	Pacific Ocean	Pon	Pac	6.75817	157.917	2017-08-24	5-m	Y	BASETYPE	Amphistegina	lobifera	II	a	10	Partial	Complete	Complete	Complete	Complete	Complete	Complete	Complete	Complete	Complete	Partial	37F_7	37-41_11	41F_12	39-43_16	43E_22	44-45_32	45E-47F_68	47-49_37	49E_35	267	323	73	258	126	14	28
MN832294	BC59_C3_Pon_Pac_IIa	Prazeres et al. (2020)	Weiner et al [2016]	BC59	C3	clone	GITC*	Ponhpei	Pacific Ocean	Pon	Pac	6.75817	157.917	2017-08-24	5-m	Y	BASETYPE	Amphistegina	lobifera	II	a	10	Partial	Complete	Complete	Complete	Complete	Complete	Complete	Complete	Complete	Complete	Partial	37F_7	37-41_11	41F_12	39-43_16	43E_22	44-45_32	45E-47F_68	47-49_37	49E_35	267	323	73	258	126	14	28
MN832228	BC59_C4_Pon_Pac_IIa	Prazeres et al. (2020)	Weiner et al [2016]	BC59	C4	clone	GITC*	Ponhpei	Pacific Ocean	Pon	Pac	6.75817	157.917	2017-08-24	5-m	Y	BASETYPE	Amphistegina	lobifera	II	a	10	Partial	Complete	Complete	Complete	Complete	Complete	Complete	Complete	Complete	Complete	Partial	37F_7	37-41_11	41F_12	39-43_16	43E_22	44-45_32	45E-47F_68	47-49_37	49E_35	267	323	73	258	126	14	28
MN832170	BC59_DS_Pon_Pac_IIa	Prazeres et al. (2020)	Weiner et al [2016]	BC59	DS	DS	GITC*	Ponhpei	Pacific Ocean	Pon	Pac	6.75817	157.917	2017-08-24	5-m	N	ASSIGNED	Amphistegina	lobifera	II	a	*	Partial	Complete	Complete	Complete	Complete	Complete	Complete	Complete	Complete	Complete	Partial	37F_7	37-41_5	41F_12	39-43_16	43E_22	44-45_32	45E-47F_68	47-49_37	49E_36	267	1	73	258	126	14	28
MN832171	MBio26_C2_Pon_Pac_IIa	Prazeres et al. (2020)	Weiner et al [2016]	MBio26	C2	clone	DNA Micro kit	Ponhpei	Pacific Ocean	Pon	Pac	6.75817	157.917	2017-08-21	5-m	N	ASSIGNED	Amphistegina	lobifera	II	a	*	Partial	Complete	Complete	Complete	Complete	Complete	Complete	Complete	Complete	Complete	Partial	37F_7	37-41_11	41F_12	39-43_16	43E_22	44-45_48	45E-47F_68	47-49_48	49E_23	267	323	73	258	126	139	28
MN832229	MBio26_C3_Pon_Pac_IIa	Prazeres et al. (2020)	Weiner et al [2016]	MBio26	C3	clone	DNA Micro kit	Ponhpei	Pacific Ocean	Pon	Pac	6.75817	157.917	2017-08-21	5-m	Y	BASETYPE	Amphistegina	lobifera	II	a	10	Partial	Complete	Complete	Complete	Complete	Complete	Complete	Complete	Complete	Complete	Partial	37F_7	37-41_11	41F_12	39-43_16	43E_22	44-45_32	45E-47F_68	47-49_37	49E_35	267	323	73	258	126	14	28
MN832237	MBio26_C4_Pon_Pac_IIa	Prazeres et al. (2020)	Weiner et al [2016]	MBio26	C4	clone	DNA Micro kit	Ponhpei	Pacific Ocean	Pon	Pac	6.75817	157.917	2017-08-21	5-m	Y	BASETYPE	Amphistegina	lobifera	II	a	10	Partial	Complete	Complete	Complete	Complete	Complete	Complete	Complete	Complete	Complete	Partial	37F_7	37-41_11	41F_38	39-43_3	43E_22	44-45_48	45E-47F_74	47-49_36	49E_6	267	323	4	2	126	139	2
MN832295	MBio26_C7_Pon_Pac_IIa	Prazeres et al. (2020)	Weiner et al [2016]	MBio26	C7	clone	DNA Micro kit	Ponhpei	Pacific Ocean	Pon	Pac	6.75817	157.917	2017-08-21	5-m	Y	BASETYPE	Amphistegina	lobifera	II	a	10	Partial	Complete	Complete	Complete	Complete	Complete	Complete	Complete	Complete	Complete	Partial	37F_7	37-41_11	41F_12	39-43_16	43E_22	44-45_48	45E-47F_68	47-49_48	49E_22	267	323	73	258	126	139	28
MN832230	MBio26_C8_Pon_Pac_IIa	Prazeres et al. (2020)	Weiner et al [2016]	MBio26	C8	clone	DNA Micro kit	Ponhpei	Pacific Ocean	Pon	Pac	6.75817	157.917	2017-08-21	5-m	Y	BASETYPE	Amphistegina	lobifera	II	a	10	Partial	Complete	Complete	Complete	Complete	Complete	Complete	Complete	Complete	Complete	Partial	37F_7	37-41_11	41F_12	39-43_16	43E_22	44-45_32	45E-47F_68	47-49_37	49E_35	267	323	73	258	126	14	28
MN832304	MBio26_C9_Pon_Pac_IIa	Prazeres et al. (2020)	Weiner et al [2016]	MBio26	C9	clone	DNA Micro kit	Ponhpei	Pacific Ocean	Pon	Pac	6.75817	157.917	2017-08-21	5-m	Y	BASETYPE	Amphistegina	lobifera	II	a	10	Partial	Complete	Complete	Complete	Complete	Complete	Complete	Complete	Complete	Complete	Partial	37F_7	37-41_11	41F_38	39-43_3	43E_22	44-45_48	45E-47F_74	47-49_36	49E_6	267	323	4	2	126	139	2
MN832231	MBio27_C10_Pon_Pac_IIa	Prazeres et al. (2020)	Weiner et al [2016]	MBio27	C10	clone	DNA Micro kit	Ponhpei	Pacific Ocean	Pon	Pac	6.75817	157.917	2017-08-21	5-m	Y	BASETYPE	Amphistegina	lobifera	II	a	10	Partial	Complete	Complete	Complete	Complete	Complete	Complete	Complete	Complete	Complete	Partial	37F_7	37-41_11	41F_12	39-43_16	43E_22	44-45_50	45E-47F_76	47-49_48	49E_22	267	323	73	258	126	33	48
MN832299	MBio27_C3_Pon_Pac_IIa	Prazeres et al. (2020)	Weiner et al [2016]	MBio27	C3	clone	DNA Micro kit	Ponhpei	Pacific Ocean	Pon	Pac	6.75817	157.917	2017-08-21	5-m	Y	BASETYPE	Amphistegina	lobifera	II	a	10	Partial	Complete	Complete	Complete	Complete	Complete	Complete	Complete	Complete	Complete	Partial	37F_7	37-41_11	41F_25	39-43_16	43E_22	44-45_50	45E-47F_76	47-49_36	49E_22	267	323	11	258	126	33	48
MN832298	MBio27_C4_Pon_Pac_IIa	Prazeres et al. (2020)	Weiner et al [2016]	MBio27	C4	clone	DNA Micro kit	Ponhpei	Pacific Ocean	Pon	Pac	6.75817	157.917	2017-08-21	5-m	Y	BASETYPE	Amphistegina	lobifera	II	a	10	Partial	Complete	Complete	Complete	Complete	Complete	Complete	Complete	Complete	Complete	Partial	37F_7	37-41_11	41F_25	39-43_16	43E_22	44-45_48	45E-47F_68	47-49_48	49E_22	267	323	11	258	126	139	28
MN832297	MBio27_C5_Pon_Pac_IIa	Prazeres et al. (2020)	Weiner et al [2016]	MBio27	C5	clone	DNA Micro kit	Ponhpei	Pacific Ocean	Pon	Pac	6.75817	157.917	2017-08-21	5-m	Y	BASETYPE	Amphistegina	lobifera	II	a	10	Partial	Complete	Complete	Complete	Complete	Complete	Complete	Complete	Complete	Complete	Partial	37F_7	37-41_11	41F_12	39-43_16	43E_22	44-45_50	45E-47F_76	47-49_48	49E_22	267	323	73	258	126	33	48
MN832296	MBio27_C6_Pon_Pac_IIa	Prazeres et al. (2020)	Weiner et al [2016]	MBio27	C6	clone	DNA Micro kit	Ponhpei	Pacific Ocean	Pon	Pac	6.75817	157.917	2017-08-21	5-m	Y	BASETYPE	Amphistegina	lobifera	II	a	10	Partial	Complete	Complete	Complete	Complete	Complete	Complete	Complete	Complete	Complete	Partial	37F_7	37-41_11	41F_12	39-43_16	43E_22	44-45_50	45E-47F_68	47-49_48	49E_17	267	323	73	258	126	33	28
MN832233	MBio27_C8_Pon_Pac_IIa	Prazeres et al. (2020)	Weiner et al [2016]	MBio27	C8	clone	DNA Micro kit	Ponhpei	Pacific Ocean	Pon	Pac	6.75817	157.917	2017-08-21	5-m	Y	BASETYPE	Amphistegina	lobifera	II	a	10	Partial	Complete	Complete	Complete	Complete	Complete	Complete	Complete	Complete	Complete	Partial	37F_7	37-41_11	41F_25	39-43_16	43E_22	44-45_50	45E-47F_76	47-49_36	49E_22	267	323	11	258	126	33	48
MN832232	MBio27_C9_Pon_Pac_IIa	Prazeres et al. (2020)	Weiner et al [2016]	MBio27	C9	clone	DNA Micro kit	Ponhpei	Pacific Ocean	Pon	Pac	6.75817	157.917	2017-08-21	5-m	Y	BASETYPE	Amphistegina	lobifera	II	a	10	Partial	Complete	Complete	Complete	Complete	Complete	Complete	Complete	Complete	Complete	Partial	37F_7	37-41_11	41F_25	39-43_16	43E_22	44-45_48	45E-47F_68	47-49_48	49E_22	267	323	11	258	126	139	28
MN832178	MBio27_DS_Pon_Pac_IIa	Prazeres et al. (2020)	Weiner et al [2016]	MBio27	DS	DS	DNA Micro kit	Ponhpei	Pacific Ocean	Pon	Pac	6.75817	157.917	2017-08-21	5-m	N	ASSIGNED	Amphistegina	lobifera	II	a	*	Partial	Complete	Complete	Complete	Complete	Complete	Complete	Complete	Partial	N/A	N/A	37F_7	37-41_11	41F_14	39-43_16	43E_22	44-45_48	45E-47F_80	N/A	N/A	267	323	2	258	126	139	3
MN832300	MBio28_C1_Pon_Pac_IIa	Prazeres et al. (2020)	Weiner et al [2016]	MBio28	C1	clone	DNA Micro kit	Ponhpei	Pacific Ocean	Pon	Pac	6.75817	157.917	2017-08-21	5-m	Y	BASETYPE	Amphistegina	lobifera	II	a	10	Partial	Complete	Complete	Complete	Complete	Complete	Complete	Complete	Complete	Complete	Partial	37F_7	37-41_11	41F_12	39-43_16	43E_22	44-45_48	45E-47F_76	47-49_36	49E_22	267	323	73	258	126	139	48
MN832305	MBio28_C10_Pon_Pac_IIa	Prazeres et al. (2020)	Weiner et al [2016]	MBio28	C10	clone	DNA Micro kit	Ponhpei	Pacific Ocean	Pon	Pac	6.75817	157.917	2017-08-21	5-m	Y	BASETYPE	Amphistegina	lobifera	II	a	10	Partial	Complete	Complete	Complete	Complete	Complete	Complete	Complete	Complete	Complete	Partial	37F_7	37-41_11	41F_12	39-43_16	43E_22	44-45_32	45E-47F_76	47-49_48	49E_30	267	323	73	258	126	14	48
MN832173	MBio28_C11_Pon_Pac_IIa	Prazeres et al. (2020)	Weiner et al [2016]	MBio28	C11	clone	DNA Micro kit	Ponhpei	Pacific Ocean	Pon	Pac	6.75817	157.917	2017-08-21	5-m	Y	ASSIGNED	Amphistegina	lobifera	II	a	*	Partial	Complete	Complete	Complete	Complete	Complete	Complete	Complete	Complete	Complete	Partial	37F_7	37-41_11	41F_17	39-43_1	43E_22	44-45_48	45E-47F_76	47-49_47	49E_35	267	323	1	1	126	139	48
MN832172	MBio28_C12_Pon_Pac_IIa	Prazeres et al. (2020)	Weiner et al [2016]	MBio28	C12	clone	DNA Micro kit	Ponhpei	Pacific Ocean	Pon	Pac	6.75817	157.917	2017-08-21	5-m	Y	ASSIGNED	Amphistegina	lobifera	II	a	*	Partial	Complete	Complete	Complete	Complete	Complete	Complete	Complete	Complete	Complete	Partial	37F_7	37-41_11	41F_12	39-43_16	43E_22	44-45_32	45E-47F_66	47-49_48	49E_30	267	323	73	258	126	14	1
MN832301	MBio28_C5_Pon_Pac_IIa	Prazeres et al. (2020)	Weiner et al [2016]	MBio28	C5	clone	DNA Micro kit	Ponhpei	Pacific Ocean	Pon	Pac	6.75817	157.917	2017-08-21	5-m	Y	BASETYPE	Amphistegina	lobifera	II	a	10	Partial	Complete	Complete	Complete	Complete	Complete	Complete	Complete	Complete	Complete	Partial	37F_7	37-41_11	41F_25	39-43_16	43E_22	44-45_50	45E-47F_76	47-49_48	49E_22	267	323	11	258	126	33	48
MN832174	MBio28_C7_Pon_Pac_IIa	Prazeres et al. (2020)	Weiner et al [2016]	MBio28	C7	clone	DNA Micro kit	Ponhpei	Pacific Ocean	Pon	Pac	6.75817	157.917	2017-08-21	5-m	Y	ASSIGNED	Amphistegina	lobifera	II	a	*	Partial	Complete	Complete	Complete	Complete	Complete	Complete	Complete	Complete	Complete	Partial	37F_7	37-41_11	41F_27	39-43_16	43E_22	44-45_48	45E-47F_68	47-49_48	49E_15	267	323	1	258	126	139	28
MN832175	MBio28_C9_Pon_Pac_IIa	Prazeres et al. (2020)	Weiner et al [2016]	MBio28	C9	clone	DNA Micro kit	Ponhpei	Pacific Ocean	Pon	Pac	6.75817	157.917	2017-08-21	5-m	Y	ASSIGNED	Amphistegina	lobifera	II	a	*	Partial	Complete	Complete	Complete	Complete	Complete	Complete	Complete	Complete	Complete	Partial	37F_7	37-41_11	41F_44	39-43_16	43E_22	44-45_48	45E-47F_76	47-49_36	49E_17	267	323	1	258	126	139	48
MN832179	MBio28_DS_Pon_Pac_IIa	Prazeres et al. (2020)	Weiner et al [2016]	MBio28	DS	DS	DNA Micro kit	Ponhpei	Pacific Ocean	Pon	Pac	6.75817	157.917	2017-08-21	5-m	N	ASSIGNED	Amphistegina	lobifera	II	a	*	Partial	Complete	Complete	Complete	Complete	Complete	Complete	Complete	Partial	N/A	N/A	37F_7	37-41_11	41F_12	39-43_16	43E_21	44-45_48	45E-47F_84	N/A	N/A	267	323	73	258	1	139	1
MN832306	MBio29_C1_Pon_Pac_IIa	Prazeres et al. (2020)	Weiner et al [2016]	MBio29	C1	clone	DNA Micro kit	Ponhpei	Pacific Ocean	Pon	Pac	6.75817	157.917	2017-08-21	5-m	Y	BASETYPE	Amphistegina	lobifera	II	a	10	Partial	Complete	Complete	Complete	Complete	Complete	Complete	Complete	Complete	Complete	Partial	37F_7	37-41_11	41F_25	39-43_16	43E_22	44-45_48	45E-47F_76	47-49_49	49E_35	267	323	11	258	126	139	48
MN832234	MBio29_C10_Pon_Pac_IIa	Prazeres et al. (2020)	Weiner et al [2016]	MBio29	C10	clone	DNA Micro kit	Ponhpei	Pacific Ocean	Pon	Pac	6.75817	157.917	2017-08-21	5-m	Y	BASETYPE	Amphistegina	lobifera	II	a	10	Partial	Complete	Complete	Complete	Complete	Complete	Complete	Complete	Complete	Complete	Partial	37F_7	37-41_11	41F_12	39-43_16	43E_22	44-45_48	45E-47F_68	47-49_48	49E_22	267	323	73	258	126	139	28
MN832302	MBio29_C2_Pon_Pac_IIa	Prazeres et al. (2020)	Weiner et al [2016]	MBio29	C2	clone	DNA Micro kit	Ponhpei	Pacific Ocean	Pon	Pac	6.75817	157.917	2017-08-21	5-m	Y	BASETYPE	Amphistegina	lobifera	II	a	10	Partial	Complete	Complete	Complete	Complete	Complete	Complete	Complete	Complete	Complete	Partial	37F_7	37-41_11	41F_12	39-43_16	43E_22	44-45_48	45E-47F_76	47-49_37	49E_35	267	323	73	258	126	139	48
MN832176	MBio29_C3_Pon_Pac_IIa	Prazeres et al. (2020)	Weiner et al [2016]	MBio29	C3	clone	DNA Micro kit	Ponhpei	Pacific Ocean	Pon	Pac	6.75817	157.917	2017-08-21	5-m	Y	ASSIGNED	Amphistegina	lobifera	II	a	*	Partial	Complete	Complete	Complete	Complete	Complete	Complete	Complete	Complete	Complete	Partial	37F_7	37-41_11	41F_5	39-43_16	43E_22	44-45_48	45E-47F_76	47-49_24	49E_22	267	323	1	258	126	139	48
MN832235	MBio29_C6_Pon_Pac_IIa	Prazeres et al. (2020)	Weiner et al [2016]	MBio29	C6	clone	DNA Micro kit	Ponhpei	Pacific Ocean	Pon	Pac	6.75817	157.917	2017-08-21	5-m	Y	BASETYPE	Amphistegina	lobifera	II	a	10	Partial	Complete	Complete	Complete	Complete	Complete	Complete	Complete	Complete	Complete	Partial	37F_7	37-41_11	41F_12	39-43_16	43E_22	44-45_48	45E-47F_76	47-49_36	49E_22	267	323	73	258	126	139	48
MN832236	MBio29_C7_Pon_Pac_IIa	Prazeres et al. (2020)	Weiner et al [2016]	MBio29	C7	clone	DNA Micro kit	Ponhpei	Pacific Ocean	Pon	Pac	6.75817	157.917	2017-08-21	5-m	Y	BASETYPE	Amphistegina	lobifera	II	a	10	Partial	Complete	Complete	Complete	Complete	Complete	Complete	Complete	Complete	Complete	Partial	37F_7	37-41_11	41F_25	39-43_16	43E_22	44-45_48	45E-47F_68	47-49_48	49E_22	267	323	11	258	126	139	28
MN832177	MBio29_C8_Pon_Pac_IIa	Prazeres et al. (2020)	Weiner et al [2016]	MBio29	C8	clone	DNA Micro kit	Ponhpei	Pacific Ocean	Pon	Pac	6.75817	157.917	2017-08-21	5-m	Y	ASSIGNED	Amphistegina	lobifera	II	a	*	Partial	Complete	Complete	Complete	Complete	Complete	Complete	Complete	Complete	Complete	Partial	37F_7	37-41_9	41F_25	39-43_16	43E_22	44-45_48	45E-47F_68	47-49_48	49E_22	267	1	11	258	126	139	28
MN832303	MBio29_C9_Pon_Pac_IIa	Prazeres et al. (2020)	Weiner et al [2016]	MBio29	C9	clone	DNA Micro kit	Ponhpei	Pacific Ocean	Pon	Pac	6.75817	157.917	2017-08-21	5-m	Y	BASETYPE	Amphistegina	lobifera	II	a	10	Partial	Complete	Complete	Complete	Complete	Complete	Complete	Complete	Complete	Complete	Partial	37F_7	37-41_11	41F_12	39-43_16	43E_22	44-45_50	45E-47F_76	47-49_36	49E_22	267	323	73	258	126	33	48
MN832180	MBio29_DS_Pon_Pac_IIa	Prazeres et al. (2020)	Weiner et al [2016]	MBio29	DS	DS	DNA Micro kit	Ponhpei	Pacific Ocean	Pon	Pac	6.75817	157.917	2017-08-21	5-m	N	ASSIGNED	Amphistegina	lobifera	II	a	*	Partial	Complete	Complete	Complete	Complete	Complete	Complete	Complete	Partial	N/A	N/A	37F_7	37-41_11	41F_12	39-43_16	43E_22	44-45_51	45E-47F_68	N/A	N/A	267	323	73	258	126	1	28
MN832181	MBio30_DS_Pon_Pac_IIa	Prazeres et al. (2020)	Weiner et al [2016]	MBio30	DS	DS	DNA Micro kit	Ponhpei	Pacific Ocean	Pon	Pac	6.75817	157.917	2017-08-21	5-m	N	ASSIGNED	Amphistegina	lobifera	II	a	*	Partial	Complete	Complete	Complete	Complete	Complete	Complete	Complete	Partial	N/A	N/A	37F_7	37-41_11	41F_12	39-43_16	43E_22	44-45_48	45E-47F_68	N/A	N/A	267	323	73	258	126	139	28
MN832361	BC87_C1_Sic_Med_Ia	Prazeres et al. (2020)	Weiner et al [2016]	BC87	C1	clone	DNA Micro kit	Sicily	Mediterranean sea	Sic	Med	36.7447	15.1182	2019-04-22	1-m	Y	BASETYPE	Amphistegina	lobifera	I	a	1	Partial	Complete	Complete	Complete	Complete	Complete	Complete	Complete	Complete	Complete	Partial	37F_5	37-41_23	41F_60	39-43_13	43E_5	44-45_38	45E-47F_21	47-49_7	49E_49	131	19	33	29	11	23	33
MN832194	BC87_C4_Sic_Med_Ia	Prazeres et al. (2020)	Weiner et al [2016]	BC87	C4	clone	DNA Micro kit	Sicily	Mediterranean sea	Sic	Med	36.7447	15.1182	2019-04-22	1-m	Y	BASETYPE	Amphistegina	lobifera	I	a	1	Partial	Complete	Complete	Complete	Complete	Complete	Complete	Complete	Complete	Complete	Partial	37F_5	37-41_23	41F_60	39-43_13	43E_5	44-45_38	45E-47F_21	47-49_7	49E_49	131	19	33	29	11	23	33
MN832195	BC87_C5_Sic_Med_Ia	Prazeres et al. (2020)	Weiner et al [2016]	BC87	C5	clone	DNA Micro kit	Sicily	Mediterranean sea	Sic	Med	36.7447	15.1182	2019-04-22	1-m	Y	BASETYPE	Amphistegina	lobifera	I	a	1	Partial	Complete	Complete	Complete	Complete	Complete	Complete	Complete	Complete	Complete	Partial	37F_5	37-41_23	41F_60	39-43_13	43E_5	44-45_38	45E-47F_21	47-49_7	49E_49	131	19	33	29	11	23	33
MN832196	BC88_C6_Sic_Med_Ia	Prazeres et al. (2020)	Weiner et al [2016]	BC88	C6	clone	DNA Micro kit	Sicily	Mediterranean sea	Sic	Med	36.7447	15.1182	2019-04-22	1-m	Y	BASETYPE	Amphistegina	lobifera	I	a	1	Partial	Complete	Complete	Complete	Complete	Complete	Complete	Complete	Complete	Complete	Partial	37F_5	37-41_23	41F_60	39-43_13	43E_5	44-45_38	45E-47F_21	47-49_7	49E_49	131	19	33	29	11	23	33
MN832197	BC88_C7_Sic_Med_Ia	Prazeres et al. (2020)	Weiner et al [2016]	BC88	C7	clone	DNA Micro kit	Sicily	Mediterranean sea	Sic	Med	36.7447	15.1182	2019-04-22	1-m	Y	BASETYPE	Amphistegina	lobifera	I	a	1	Partial	Complete	Complete	Complete	Complete	Complete	Complete	Complete	Complete	Complete	Partial	37F_5	37-41_23	41F_60	39-43_13	43E_5	44-45_38	45E-47F_21	47-49_7	49E_49	131	19	33	29	11	23	33
MN832198	BC88_C8_Sic_Med_Ia	Prazeres et al. (2020)	Weiner et al [2016]	BC88	C8	clone	DNA Micro kit	Sicily	Mediterranean sea	Sic	Med	36.7447	15.1182	2019-04-22	1-m	Y	BASETYPE	Amphistegina	lobifera	I	a	1	Partial	Complete	Complete	Complete	Complete	Complete	Complete	Complete	Complete	Complete	Partial	37F_5	37-41_23	41F_60	39-43_13	43E_5	44-45_38	45E-47F_21	47-49_7	49E_49	131	19	33	29	11	23	33
MN832199	BC91 _C4_Sic_Med_Ia	Prazeres et al. (2020)	Weiner et al [2016]	BC91	C4	clone	DNA Micro kit	Sicily	Mediterranean sea	Sic	Med	36.7447	15.1182	2019-04-22	1-m	N	BASETYPE	Amphistegina	lobifera	I	a	1	Partial	Complete	Complete	Complete	Complete	Complete	Complete	Complete	Complete	Complete	Partial	37F_5	37-41_23	41F_60	39-43_13	43E_5	44-45_38	45E-47F_21	47-49_7	49E_49	131	19	33	29	11	23	33
MN832200	BC91_C4_Sic_Med_Ia	Prazeres et al. (2020)	Weiner et al [2016]	BC91	C4	clone	DNA Micro kit	Sicily	Mediterranean sea	Sic	Med	36.7447	15.1182	2019-04-22	1-m	Y	BASETYPE	Amphistegina	lobifera	I	a	1	Partial	Complete	Complete	Complete	Complete	Complete	Complete	Complete	Complete	Complete	Partial	37F_5	37-41_23	41F_60	39-43_13	43E_5	44-45_38	45E-47F_21	47-49_7	49E_49	131	19	33	29	11	23	33
MN832201	BC92_C6_Sic_Med_Ia	Prazeres et al. (2020)	Weiner et al [2016]	BC92	C6	clone	DNA Micro kit	Sicily	Mediterranean sea	Sic	Med	36.7447	15.1182	2019-04-22	1-m	Y	BASETYPE	Amphistegina	lobifera	I	a	1	Partial	Complete	Complete	Complete	Complete	Complete	Complete	Complete	Complete	Complete	Partial	37F_5	37-41_23	41F_60	39-43_13	43E_5	44-45_38	45E-47F_21	47-49_7	49E_49	131	19	33	29	11	23	33
MN832202	BC92_C7_Sic_Med_Ia	Prazeres et al. (2020)	Weiner et al [2016]	BC92	C7	clone	DNA Micro kit	Sicily	Mediterranean sea	Sic	Med	36.7447	15.1182	2019-04-22	1-m	Y	BASETYPE	Amphistegina	lobifera	I	a	1	Partial	Complete	Complete	Complete	Complete	Complete	Complete	Complete	Complete	Complete	Partial	37F_5	37-41_23	41F_60	39-43_13	43E_5	44-45_38	45E-47F_21	47-49_7	49E_49	131	19	33	29	11	23	33
MN832203	BC92_C8_Sic_Med_Ia	Prazeres et al. (2020)	Weiner et al [2016]	BC92	C8	clone	DNA Micro kit	Sicily	Mediterranean sea	Sic	Med	36.7447	15.1182	2019-04-22	1-m	Y	BASETYPE	Amphistegina	lobifera	I	a	1	Partial	Complete	Complete	Complete	Complete	Complete	Complete	Complete	Complete	Complete	Partial	37F_5	37-41_23	41F_60	39-43_13	43E_5	44-45_38	45E-47F_21	47-49_7	49E_49	131	19	33	29	11	23	33
MN832383	BC95_C1_Sic_Med_Ia	Prazeres et al. (2020)	Weiner et al [2016]	BC95	C1	clone	DNA Micro kit	Sicily	Mediterranean sea	Sic	Med	36.7447	15.1182	2019-04-22	1-m	Y	BASETYPE	Amphistegina	lobifera	I	a	5	Partial	Complete	Complete	Complete	Complete	Complete	Complete	Complete	Complete	Complete	Partial	37F_5	37-41_11	41F_84	39-43_13	43E_8	44-45_20	45E-47F_29	47-49_11	49E_43	131	323	2	29	3	22	2
MN832379	BC95_C2_Sic_Med_Ia	Prazeres et al. (2020)	Weiner et al [2016]	BC95	C2	clone	DNA Micro kit	Sicily	Mediterranean sea	Sic	Med	36.7447	15.1182	2019-04-22	1-m	Y	BASETYPE	Amphistegina	lobifera	I	a	5	Partial	Complete	Complete	Complete	Complete	Complete	Complete	Complete	Complete	Complete	Partial	37F_5	37-41_11	41F_62	39-43_13	43E_2	44-45_2	45E-47F_13	47-49_11	49E_49	131	323	6	29	7	15	6
MN832377	BC95_C3_Sic_Med_Ia	Prazeres et al. (2020)	Weiner et al [2016]	BC95	C3	clone	DNA Micro kit	Sicily	Mediterranean sea	Sic	Med	36.7447	15.1182	2019-04-22	1-m	Y	BASETYPE	Amphistegina	lobifera	I	a	5	Partial	Complete	Complete	Complete	Complete	Complete	Complete	Complete	Complete	Complete	Partial	37F_5	37-41_11	41F_51	39-43_17	43E_61	44-45_25	45E-47F_21	47-49_11	49E_49	131	323	20	55	3	15	33
MN832378	BC95_C4_Sic_Med_Ia	Prazeres et al. (2020)	Weiner et al [2016]	BC95	C4	clone	DNA Micro kit	Sicily	Mediterranean sea	Sic	Med	36.7447	15.1182	2019-04-22	1-m	Y	BASETYPE	Amphistegina	lobifera	I	a	5	Partial	Complete	Complete	Complete	Complete	Complete	Complete	Complete	Complete	Complete	Partial	37F_5	37-41_11	41F_60	39-43_17	43E_53	44-45_42	45E-47F_21	47-49_18	49E_49	131	323	33	55	5	13	33
MN832381	BC95_C5_Sic_Med_Ia	Prazeres et al. (2020)	Weiner et al [2016]	BC95	C5	clone	DNA Micro kit	Sicily	Mediterranean sea	Sic	Med	36.7447	15.1182	2019-04-22	1-m	Y	BASETYPE	Amphistegina	lobifera	I	a	5	Partial	Complete	Complete	Complete	Complete	N/A	Complete	Complete	Complete	Complete	Partial	37F_5	37-41_11	41F_81	39-43_15	43E_0	44-45_2	45E-47F_21	47-49_8	49E_43	131	323	10	5	5	15	33
MN832219	BC95_C6_Sic_Med_Ia	Prazeres et al. (2020)	Weiner et al [2016]	BC95	C6	clone	DNA Micro kit	Sicily	Mediterranean sea	Sic	Med	36.7447	15.1182	2019-04-22	1-m	Y	BASETYPE	Amphistegina	lobifera	I	a	5	Partial	Complete	Complete	Complete	Complete	N/A	Complete	Complete	Complete	Complete	Partial	37F_5	37-41_11	41F_81	39-43_15	43E_0	44-45_2	45E-47F_21	47-49_8	49E_43	131	323	10	5	5	15	33
MN832382	BC95_C7_Sic_Med_Ia	Prazeres et al. (2020)	Weiner et al [2016]	BC95	C7	clone	DNA Micro kit	Sicily	Mediterranean sea	Sic	Med	36.7447	15.1182	2019-04-22	1-m	Y	BASETYPE	Amphistegina	lobifera	I	a	5	Partial	Complete	Complete	Complete	Complete	N/A	Complete	Complete	Complete	Complete	Partial	37F_5	37-41_11	41F_62	39-43_15	43E_0	44-45_2	45E-47F_102	47-49_20	49E_49	131	323	6	5	5	15	2
MN832380	BC95_C8_Sic_Med_Ia	Prazeres et al. (2020)	Weiner et al [2016]	BC95	C8	clone	DNA Micro kit	Sicily	Mediterranean sea	Sic	Med	36.7447	15.1182	2019-04-22	1-m	Y	BASETYPE	Amphistegina	lobifera	I	a	5	Partial	Complete	Complete	Complete	Complete	Complete	Complete	Complete	Complete	Complete	Partial	37F_5	37-41_11	41F_62	39-43_13	43E_2	44-45_2	45E-47F_21	47-49_11	49E_49	131	323	6	29	7	15	33
MN832218	BC96_C1_Sic_Med_Ia	Prazeres et al. (2020)	Weiner et al [2016]	BC96	C1	clone	DNA Micro kit	Sicily	Mediterranean sea	Sic	Med	36.7447	15.1182	2019-04-22	1-m	Y	BASETYPE	Amphistegina	lobifera	I	a	3	Partial	Complete	Complete	Complete	Complete	Complete	Complete	Complete	Complete	Complete	Partial	37F_5	37-41_11	41F_60	39-43_13	43E_2	44-45_3	45E-47F_13	47-49_19	49E_44	131	323	33	29	7	2	6
MN832375	BC96_C2_Sic_Med_Ia	Prazeres et al. (2020)	Weiner et al [2016]	BC96	C2	clone	DNA Micro kit	Sicily	Mediterranean sea	Sic	Med	36.7447	15.1182	2019-04-22	1-m	Y	BASETYPE	Amphistegina	lobifera	I	a	3	Partial	Complete	Complete	Complete	Complete	Complete	Complete	Complete	Complete	Complete	Partial	37F_5	37-41_11	41F_60	39-43_13	43E_2	44-45_3	45E-47F_13	47-49_19	49E_44	131	323	33	29	7	2	6
MN832183	BC96_C3_Sic_Med_Ia	Prazeres et al. (2020)	Weiner et al [2016]	BC96	C3	clone	DNA Micro kit	Sicily	Mediterranean sea	Sic	Med	36.7447	15.1182	2019-04-22	1-m	Y	ASSIGNED	Amphistegina	lobifera	I	a	*	Partial	Complete	Complete	Complete	Complete	Complete	Complete	Complete	Complete	Complete	Partial	37F_5	37-41_11	41F_66	39-43_13	43E_48	44-45_20	45E-47F_21	47-49_10	49E_49	131	323	6	29	4	22	33
MN832376	BC96_C4_Sic_Med_Ia	Prazeres et al. (2020)	Weiner et al [2016]	BC96	C4	clone	DNA Micro kit	Sicily	Mediterranean sea	Sic	Med	36.7447	15.1182	2019-04-22	1-m	Y	BASETYPE	Amphistegina	lobifera	I	a	3	Partial	Complete	Complete	Complete	Complete	Complete	Complete	Complete	Complete	Complete	Partial	37F_5	37-41_11	41F_69	39-43_17	43E_53	44-45_42	45E-47F_21	47-49_11	49E_46	131	323	25	55	5	13	33
MN832182	BC96_C5_Sic_Med_Ia	Prazeres et al. (2020)	Weiner et al [2016]	BC96	C5	clone	DNA Micro kit	Sicily	Mediterranean sea	Sic	Med	36.7447	15.1182	2019-04-22	1-m	Y	ASSIGNED	Amphistegina	lobifera	I	a	*	Partial	Complete	Complete	Complete	Complete	Complete	Complete	Complete	Complete	Complete	Partial	37F_5	37-41_11	41F_60	39-43_13	43E_48	44-45_40	45E-47F_21	47-49_11	49E_49	131	323	33	29	4	1	33
MN832184	BC96_C6_Sic_Med_Ia	Prazeres et al. (2020)	Weiner et al [2016]	BC96	C6	clone	DNA Micro kit	Sicily	Mediterranean sea	Sic	Med	36.7447	15.1182	2019-04-22	1-m	Y	ASSIGNED	Amphistegina	lobifera	I	a	*	Partial	Complete	Complete	Complete	Complete	Complete	Complete	Complete	Complete	Complete	Partial	37F_5	37-41_11	41F_83	39-43_17	43E_60	44-45_42	45E-47F_21	47-49_18	49E_44	131	323	1	55	1	13	33
MN832374	BC96_C7_Sic_Med_Ia	Prazeres et al. (2020)	Weiner et al [2016]	BC96	C7	clone	DNA Micro kit	Sicily	Mediterranean sea	Sic	Med	36.7447	15.1182	2019-04-22	1-m	Y	BASETYPE	Amphistegina	lobifera	I	a	3	Partial	Complete	Complete	Complete	Complete	Complete	Complete	Complete	Complete	Complete	Partial	37F_5	37-41_11	41F_70	39-43_13	43E_8	44-45_30	45E-47F_21	47-49_8	49E_49	131	323	4	29	3	3	33
MN832226	BC97_C1_Sic_Med_Ia	Prazeres et al. (2020)	Weiner et al [2016]	BC97	C1	clone	DNA Micro kit	Sicily	Mediterranean sea	Sic	Med	36.7447	15.1182	2019-04-22	1-m	Y	BASETYPE	Amphistegina	lobifera	I	a	5	Partial	Complete	Complete	Complete	Complete	Complete	Complete	Complete	Complete	Complete	Partial	37F_5	37-41_11	41F_84	39-43_13	43E_8	44-45_20	45E-47F_29	47-49_11	49E_43	131	323	2	29	3	22	2
MN832222	BC97_C2_Sic_Med_Ia	Prazeres et al. (2020)	Weiner et al [2016]	BC97	C2	clone	DNA Micro kit	Sicily	Mediterranean sea	Sic	Med	36.7447	15.1182	2019-04-22	1-m	Y	BASETYPE	Amphistegina	lobifera	I	a	5	Partial	Complete	Complete	Complete	Complete	Complete	Complete	Complete	Complete	Complete	Partial	37F_5	37-41_11	41F_62	39-43_13	43E_2	44-45_2	45E-47F_13	47-49_11	49E_49	131	323	6	29	7	15	6
MN832220	BC97_C3_Sic_Med_Ia	Prazeres et al. (2020)	Weiner et al [2016]	BC97	C3	clone	DNA Micro kit	Sicily	Mediterranean sea	Sic	Med	36.7447	15.1182	2019-04-22	1-m	Y	BASETYPE	Amphistegina	lobifera	I	a	5	Partial	Complete	Complete	Complete	Complete	Complete	Complete	Complete	Complete	Complete	Partial	37F_5	37-41_11	41F_51	39-43_17	43E_61	44-45_25	45E-47F_21	47-49_11	49E_49	131	323	20	55	3	15	33
MN832221	BC97_C4_Sic_Med_Ia	Prazeres et al. (2020)	Weiner et al [2016]	BC97	C4	clone	DNA Micro kit	Sicily	Mediterranean sea	Sic	Med	36.7447	15.1182	2019-04-22	1-m	Y	BASETYPE	Amphistegina	lobifera	I	a	5	Partial	Complete	Complete	Complete	Complete	Complete	Complete	Complete	Complete	Complete	Partial	37F_5	37-41_11	41F_60	39-43_17	43E_53	44-45_42	45E-47F_21	47-49_18	49E_49	131	323	33	55	5	13	33
MN832224	BC97_C5_Sic_Med_Ia	Prazeres et al. (2020)	Weiner et al [2016]	BC97	C5	clone	DNA Micro kit	Sicily	Mediterranean sea	Sic	Med	36.7447	15.1182	2019-04-22	1-m	Y	BASETYPE	Amphistegina	lobifera	I	a	5	Partial	Complete	Complete	Complete	Complete	N/A	Complete	Complete	Complete	Complete	Partial	37F_5	37-41_11	41F_81	39-43_15	43E_0	44-45_2	45E-47F_21	47-49_8	49E_43	131	323	10	5	5	15	33
MN832225	BC97_C6_Sic_Med_Ia	Prazeres et al. (2020)	Weiner et al [2016]	BC97	C6	clone	DNA Micro kit	Sicily	Mediterranean sea	Sic	Med	36.7447	15.1182	2019-04-22	1-m	Y	BASETYPE	Amphistegina	lobifera	I	a	5	Partial	Complete	Complete	Complete	Complete	N/A	Complete	Complete	Complete	Complete	Partial	37F_5	37-41_11	41F_62	39-43_15	43E_0	44-45_2	45E-47F_102	47-49_20	49E_49	131	323	6	5	5	15	2
MN832185	BC97_C7_Sic_Med_Ia	Prazeres et al. (2020)	Weiner et al [2016]	BC97	C7	clone	DNA Micro kit	Sicily	Mediterranean sea	Sic	Med	36.7447	15.1182	2019-04-22	1-m	Y	ASSIGNED	Amphistegina	lobifera	I	a	*	Partial	Complete	Complete	Complete	Complete	Complete	Complete	Complete	Complete	Complete	Partial	37F_5	37-41_11	41F_65	39-43_13	43E_2	44-45_2	45E-47F_13	47-49_11	49E_46	131	323	1	29	7	15	6
MN832223	BC97_C8_Sic_Med_Ia	Prazeres et al. (2020)	Weiner et al [2016]	BC97	C8	clone	DNA Micro kit	Sicily	Mediterranean sea	Sic	Med	36.7447	15.1182	2019-04-22	1-m	Y	BASETYPE	Amphistegina	lobifera	I	a	5	Partial	Complete	Complete	Complete	Complete	Complete	Complete	Complete	Complete	Complete	Partial	37F_5	37-41_11	41F_62	39-43_13	43E_2	44-45_2	45E-47F_21	47-49_11	49E_49	131	323	6	29	7	15	33
MN832189	MBio42_C10_Zan_Ind_Ia	Prazeres et al. (2020)	Weiner et al [2016]	MBio42	C10	clone	DNA Micro kit	Zanzibar	Indian Ocean	Zan	Ind	-6.1456	39.1244	2014-10-01	2-m	N	ASSIGNED	Amphistegina	lobifera	I	a	*	Partial	Complete	Complete	Complete	Complete	Complete	Complete	Complete	Partial	N/A	N/A	37F_5	37-41_11	41F_81	39-43_16	43E_45	44-45_26	45E-47F_20	N/A	N/A	131	323	10	258	13	1	52
MN832190	MBio42_C2_Zan_Ind_Ia	Prazeres et al. (2020)	Weiner et al [2016]	MBio42	C2	clone	DNA Micro kit	Zanzibar	Indian Ocean	Zan	Ind	-6.1456	39.1244	2014-10-01	2-m	N	ASSIGNED	Amphistegina	lobifera	I	a	*	Partial	Complete	Complete	Complete	Complete	Complete	Complete	Complete	Partial	N/A	N/A	37F_5	37-41_11	41F_81	39-43_16	43E_45	44-45_24	45E-47F_20	N/A	N/A	131	323	10	258	13	1	52
MN832191	MBio42_C4_Zan_Ind_Ia	Prazeres et al. (2020)	Weiner et al [2016]	MBio42	C4	clone	DNA Micro kit	Zanzibar	Indian Ocean	Zan	Ind	-6.1456	39.1244	2014-10-01	2-m	N	ASSIGNED	Amphistegina	lobifera	I	a	*	Partial	Complete	Complete	Complete	Complete	Complete	Complete	Complete	Partial	N/A	N/A	37F_5	37-41_11	41F_63	39-43_16	43E_42	44-45_6	45E-47F_20	N/A	N/A	131	323	7	258	7	1	52
MN832368	MBio43_C1_Zan_Ind_Ia	Prazeres et al. (2020)	Weiner et al [2016]	MBio43	C1	clone	DNA Micro kit	Zanzibar	Indian Ocean	Zan	Ind	-6.1456	39.1244	2014-10-01	2-m	Y	BASETYPE	Amphistegina	lobifera	I	a	2	Partial	Complete	Complete	Complete	Complete	Complete	Complete	Complete	Complete	Complete	Partial	37F_5	37-41_11	41F_81	39-43_16	43E_13	44-45_38	45E-47F_20	47-49_30	49E_49	131	323	10	258	8	23	52
MN832371	MBio43_C10_Zan_Ind_Ia	Prazeres et al. (2020)	Weiner et al [2016]	MBio43	C10	clone	DNA Micro kit	Zanzibar	Indian Ocean	Zan	Ind	-6.1456	39.1244	2014-10-01	2-m	Y	BASETYPE	Amphistegina	lobifera	I	a	2	Partial	Complete	Complete	Complete	Complete	Complete	Complete	Complete	Complete	Complete	Partial	37F_5	37-41_11	41F_60	39-43_13	43E_48	44-45_38	45E-47F_8	47-49_45	49E_45	131	323	33	29	4	23	7
MN832212	MBio43_C11_Zan_Ind_Ia	Prazeres et al. (2020)	Weiner et al [2016]	MBio43	C11	clone	DNA Micro kit	Zanzibar	Indian Ocean	Zan	Ind	-6.1456	39.1244	2014-10-01	2-m	Y	BASETYPE	Amphistegina	lobifera	I	a	2	Partial	Complete	Complete	Complete	Complete	Complete	Complete	Complete	Complete	Complete	Partial	37F_5	37-41_11	41F_60	39-43_16	43E_46	44-45_42	45E-47F_20	47-49_30	49E_49	131	323	33	258	20	13	52
MN832186	MBio43_C12_Zan_Ind_Ia	Prazeres et al. (2020)	Weiner et al [2016]	MBio43	C12	clone	DNA Micro kit	Zanzibar	Indian Ocean	Zan	Ind	-6.1456	39.1244	2014-10-01	2-m	Y	ASSIGNED	Amphistegina	lobifera	I	a	*	Partial	Complete	Complete	Complete	Complete	Complete	Complete	Complete	Complete	Complete	Partial	37F_5	37-41_11	41F_60	39-43_13	43E_9	44-45_20	45E-47F_10	47-49_11	49E_50	131	323	33	29	3	22	1
MN832216	MBio43_C2_Zan_Ind_Ia	Prazeres et al. (2020)	Weiner et al [2016]	MBio43	C2	clone	DNA Micro kit	Zanzibar	Indian Ocean	Zan	Ind	-6.1456	39.1244	2014-10-01	2-m	Y	BASETYPE	Amphistegina	lobifera	I	a	2	Partial	Complete	Complete	Complete	Complete	Complete	Complete	Complete	Complete	Complete	Partial	37F_5	37-41_11	41F_51	39-43_16	43E_42	44-45_41	45E-47F_6	47-49_30	49E_43	131	323	20	258	7	2	2
MN832217	MBio43_C3_Zan_Ind_Ia	Prazeres et al. (2020)	Weiner et al [2016]	MBio43	C3	clone	DNA Micro kit	Zanzibar	Indian Ocean	Zan	Ind	-6.1456	39.1244	2014-10-01	2-m	Y	BASETYPE	Amphistegina	lobifera	I	a	2	Partial	Complete	Complete	Complete	Complete	Complete	Complete	Complete	Complete	Complete	Partial	37F_5	37-41_11	41F_72	39-43_16	43E_45	44-45_25	45E-47F_17	47-49_2	49E_43	131	323	3	258	13	15	2
MN832372	MBio43_C4_Zan_Ind_Ia	Prazeres et al. (2020)	Weiner et al [2016]	MBio43	C4	clone	DNA Micro kit	Zanzibar	Indian Ocean	Zan	Ind	-6.1456	39.1244	2014-10-01	2-m	Y	BASETYPE	Amphistegina	lobifera	I	a	2	Partial	Complete	Complete	Complete	Complete	Complete	Complete	Complete	Complete	Complete	Partial	37F_5	37-41_11	41F_60	39-43_18	43E_46	44-45_38	45E-47F_8	47-49_45	49E_45	131	323	33	8	20	23	7
MN832367	MBio43_C5_Zan_Ind_Ia	Prazeres et al. (2020)	Weiner et al [2016]	MBio43	C5	clone	DNA Micro kit	Zanzibar	Indian Ocean	Zan	Ind	-6.1456	39.1244	2014-10-01	2-m	Y	BASETYPE	Amphistegina	lobifera	I	a	2	Partial	Complete	Complete	Complete	Complete	Complete	Complete	Complete	Complete	Complete	Partial	37F_5	37-41_11	41F_60	39-43_16	43E_46	44-45_42	45E-47F_20	47-49_30	49E_49	131	323	33	258	20	13	52
MN832213	MBio43_C7_Zan_Ind_Ia	Prazeres et al. (2020)	Weiner et al [2016]	MBio43	C7	clone	DNA Micro kit	Zanzibar	Indian Ocean	Zan	Ind	-6.1456	39.1244	2014-10-01	2-m	Y	BASETYPE	Amphistegina	lobifera	I	a	2	Partial	Complete	Complete	Complete	Complete	Complete	Complete	Complete	Complete	Complete	Partial	37F_5	37-41_11	41F_81	39-43_16	43E_13	44-45_38	45E-47F_20	47-49_30	49E_49	131	323	10	258	8	23	52
MN832370	MBio43_C8_Zan_Ind_Ia	Prazeres et al. (2020)	Weiner et al [2016]	MBio43	C8	clone	DNA Micro kit	Zanzibar	Indian Ocean	Zan	Ind	-6.1456	39.1244	2014-10-01	2-m	Y	BASETYPE	Amphistegina	lobifera	I	a	2	Partial	Complete	Complete	Complete	Complete	Complete	Complete	Complete	Complete	Complete	Partial	37F_5	37-41_11	41F_51	39-43_16	43E_42	44-45_41	45E-47F_6	47-49_30	49E_43	131	323	20	258	7	2	2
MN832373	MBio43_C9_Zan_Ind_Ia	Prazeres et al. (2020)	Weiner et al [2016]	MBio43	C9	clone	DNA Micro kit	Zanzibar	Indian Ocean	Zan	Ind	-6.1456	39.1244	2014-10-01	2-m	Y	BASETYPE	Amphistegina	lobifera	I	a	2	Partial	Complete	Complete	Complete	Complete	Complete	Complete	Complete	Complete	Complete	Partial	37F_5	37-41_11	41F_72	39-43_16	43E_45	44-45_25	45E-47F_17	47-49_2	49E_43	131	323	3	258	13	15	2
MN832187	MBio44_C1_Zan_Ind_Ia	Prazeres et al. (2020)	Weiner et al [2016]	MBio44	C1	clone	DNA Micro kit	Zanzibar	Indian Ocean	Zan	Ind	-6.1456	39.1244	2014-10-01	2-m	Y	ASSIGNED	Amphistegina	lobifera	I	a	*	Partial	Complete	Complete	Complete	Complete	Complete	Complete	Complete	Complete	Complete	Partial	37F_5	37-41_11	41F_60	39-43_16	43E_13	44-45_38	45E-47F_8	47-49_27	49E_49	131	323	33	258	8	23	7
MN832188	MBio44_C5_Zan_Ind_Ia	Prazeres et al. (2020)	Weiner et al [2016]	MBio44	C5	clone	DNA Micro kit	Zanzibar	Indian Ocean	Zan	Ind	-6.1456	39.1244	2014-10-01	2-m	Y	ASSIGNED	Amphistegina	lobifera	I	a	*	Partial	Complete	Complete	Complete	Complete	Complete	Complete	Complete	Complete	Complete	Partial	37F_5	37-41_11	41F_72	39-43_13	43E_48	44-45_30	45E-47F_20	47-49_44	49E_47	131	323	3	29	4	3	52
MN832214	MBio44_C6_Zan_Ind_Ia	Prazeres et al. (2020)	Weiner et al [2016]	MBio44	C6	clone	DNA Micro kit	Zanzibar	Indian Ocean	Zan	Ind	-6.1456	39.1244	2014-10-01	2-m	Y	BASETYPE	Amphistegina	lobifera	I	a	2	Partial	Complete	Complete	Complete	Complete	Complete	Complete	Complete	Complete	Complete	Partial	37F_5	37-41_11	41F_60	39-43_16	43E_46	44-45_42	45E-47F_20	47-49_30	49E_49	131	323	33	258	20	13	52
MN832369	MBio44_C7_Zan_Ind_Ia	Prazeres et al. (2020)	Weiner et al [2016]	MBio44	C7	clone	DNA Micro kit	Zanzibar	Indian Ocean	Zan	Ind	-6.1456	39.1244	2014-10-01	2-m	Y	BASETYPE	Amphistegina	lobifera	I	a	2	Partial	Complete	Complete	Complete	Complete	Complete	Complete	Complete	Complete	Complete	Partial	37F_5	37-41_23	41F_60	39-43_16	43E_13	44-45_38	45E-47F_20	47-49_25	49E_49	131	19	33	258	8	23	52
MN832192	MBio44_C8_Zan_Ind_Ia	Prazeres et al. (2020)	Weiner et al [2016]	MBio44	C8	clone	DNA Micro kit	Zanzibar	Indian Ocean	Zan	Ind	-6.1456	39.1244	2014-10-01	2-m	N	ASSIGNED	Amphistegina	lobifera	I	a	*	Partial	Complete	Complete	Complete	Complete	Complete	Complete	Complete	Partial	N/A	N/A	37F_5	37-41_11	41F_51	39-43_14	43E_4	44-45_1	45E-47F_106	N/A	N/A	131	323	20	5	1	1	1
MN832215	MBio44_C9_Zan_Ind_Ia	Prazeres et al. (2020)	Weiner et al [2016]	MBio44	C9	clone	DNA Micro kit	Zanzibar	Indian Ocean	Zan	Ind	-6.1456	39.1244	2014-10-01	2-m	Y	BASETYPE	Amphistegina	lobifera	I	a	2	Partial	Complete	Complete	Complete	Complete	Complete	Complete	Complete	Complete	Complete	Partial	37F_5	37-41_11	41F_60	39-43_16	43E_46	44-45_42	45E-47F_20	47-49_30	49E_49	131	323	33	258	20	13	52
MN832204	MBio45_C1_Zan_Ind_Ia	Prazeres et al. (2020)	Weiner et al [2016]	MBio45	C1	clone	DNA Micro kit	Zanzibar	Indian Ocean	Zan	Ind	-6.1456	39.1244	2014-10-01	2-m	Y	BASETYPE	Amphistegina	lobifera	I	a	10	Partial	Complete	Complete	Complete	Complete	Complete	Complete	Complete	Complete	Complete	Partial	37F_5	37-41_11	41F_66	39-43_16	43E_45	44-45_20	45E-47F_20	47-49_26	49E_43	131	323	6	258	13	22	52
MN832206	MBio45_C10_Zan_Ind_Ia	Prazeres et al. (2020)	Weiner et al [2016]	MBio45	C10	clone	DNA Micro kit	Zanzibar	Indian Ocean	Zan	Ind	-6.1456	39.1244	2014-10-01	2-m	Y	BASETYPE	Amphistegina	lobifera	I	a	10	Partial	Complete	Complete	Complete	Complete	Complete	Complete	Complete	Complete	Complete	Partial	37F_5	37-41_11	41F_66	39-43_16	43E_45	44-45_20	45E-47F_20	47-49_26	49E_43	131	323	6	258	13	22	52
MN832193	MBio45_C2_Zan_Ind_Ia	Prazeres et al. (2020)	Weiner et al [2016]	MBio45	C2	clone	DNA Micro kit	Zanzibar	Indian Ocean	Zan	Ind	-6.1456	39.1244	2014-10-01	2-m	N	ASSIGNED	Amphistegina	lobifera	I	a	*	Partial	Complete	Complete	Complete	Complete	Complete	Complete	Complete	Partial	N/A	N/A	37F_5	37-41_11	41F_28	39-43_4	43E_3	44-45_2	45E-47F_20	N/A	N/A	131	323	1	1	5	15	52
MN832363	MBio45_C3_Zan_Ind_Ia	Prazeres et al. (2020)	Weiner et al [2016]	MBio45	C3	clone	DNA Micro kit	Zanzibar	Indian Ocean	Zan	Ind	-6.1456	39.1244	2014-10-01	2-m	N	BASETYPE	Amphistegina	lobifera	I	a	10	Partial	Complete	Complete	Complete	Complete	Complete	Complete	Complete	Complete	Complete	Partial	37F_5	37-41_11	41F_69	39-43_16	43E_30	44-45_25	45E-47F_20	47-49_26	49E_48	131	323	25	258	19	15	52
MN832207	MBio45_C4_Zan_Ind_Ia	Prazeres et al. (2020)	Weiner et al [2016]	MBio45	C4	clone	DNA Micro kit	Zanzibar	Indian Ocean	Zan	Ind	-6.1456	39.1244	2014-10-01	2-m	Y	BASETYPE	Amphistegina	lobifera	I	a	10	Partial	Complete	Complete	Complete	Complete	Complete	Complete	Complete	Complete	Complete	Partial	37F_5	37-41_11	41F_69	39-43_16	43E_30	44-45_25	45E-47F_20	47-49_26	49E_48	131	323	25	258	19	15	52
MN832205	MBio45_C5_Zan_Ind_Ia	Prazeres et al. (2020)	Weiner et al [2016]	MBio45	C5	clone	DNA Micro kit	Zanzibar	Indian Ocean	Zan	Ind	-6.1456	39.1244	2014-10-01	2-m	Y	BASETYPE	Amphistegina	lobifera	I	a	10	Partial	Complete	Complete	Complete	Complete	Complete	Complete	Complete	Complete	Complete	Partial	37F_5	37-41_11	41F_66	39-43_16	43E_45	44-45_20	45E-47F_20	47-49_26	49E_43	131	323	6	258	13	22	52
MN832362	MBio45_C6_Zan_Ind_Ia	Prazeres et al. (2020)	Weiner et al [2016]	MBio45	C6	clone	DNA Micro kit	Zanzibar	Indian Ocean	Zan	Ind	-6.1456	39.1244	2014-10-01	2-m	Y	BASETYPE	Amphistegina	lobifera	I	a	10	Partial	Complete	Complete	Complete	Complete	Complete	Complete	Complete	Complete	Complete	Partial	37F_5	37-41_11	41F_66	39-43_16	43E_45	44-45_20	45E-47F_20	47-49_26	49E_43	131	323	6	258	13	22	52
MN832208	MBio45_C7_Zan_Ind_Ia	Prazeres et al. (2020)	Weiner et al [2016]	MBio45	C7	clone	DNA Micro kit	Zanzibar	Indian Ocean	Zan	Ind	-6.1456	39.1244	2014-10-01	2-m	Y	BASETYPE	Amphistegina	lobifera	I	a	10	Partial	Complete	Complete	Complete	Complete	Complete	Complete	Complete	Complete	Complete	Partial	37F_5	37-41_11	41F_69	39-43_16	43E_30	44-45_25	45E-47F_20	47-49_26	49E_48	131	323	25	258	19	15	52
MN832209	MBio45_C8_Zan_Ind_Ia	Prazeres et al. (2020)	Weiner et al [2016]	MBio45	C8	clone	DNA Micro kit	Zanzibar	Indian Ocean	Zan	Ind	-6.1456	39.1244	2014-10-01	2-m	Y	BASETYPE	Amphistegina	lobifera	I	a	10	Partial	Complete	Complete	Complete	Complete	Complete	Complete	Complete	Complete	Complete	Partial	37F_5	37-41_11	41F_69	39-43_16	43E_30	44-45_25	45E-47F_20	47-49_26	49E_48	131	323	25	258	19	15	52
[truncated: 30 more columns]
